# Supplementary material for: Cell type transcriptomic modules reveal shared molecular mechanisms in Alzheimer’s and Parkinson’s disease
Source: Gigascience. 2026 May 21;15:giag059. doi: 10.1093/gigascience/giag059 (PMC13289754; doi:10.1093/gigascience/giag059)
Supplement: giag059_Supplemental_Files [file giag059_supplemental_files.zip]

Archive with 2 entries (2 files):
- Supplementary.docx
- Supplementary_table_revision.xlsx
