# Supplementary material for: Cell type transcriptomic modules reveal shared molecular mechanisms in Alzheimer’s and Parkinson’s disease
Source: Gigascience. 2026 May 21;15:giag059. doi: 10.1093/gigascience/giag059 (PMC13289754; doi:10.1093/gigascience/giag059)
Supplement: giag059_Supplemental_Files [file giag059_supplemental_files.zip › Supplementary_table_revision.xlsx]

## Sheet: Table S1
Rosmap-AD and Kamath-PD gene module associations
cell_comp_PDKam	cell_comp_ADRosmap	p_value	gene_overlap	kendalltau_corr	fdr
Oli 2	Ex 1	1.00952e-141	3029	-0.307192	7.77331e-140
Oli 1	Ex 1	5.18746e-25	2488	0.138154	4.99293e-24
Oli 2	Ex 2	3.43211e-73	2373	0.247834	1.1326e-71
Ex 2	Ex 1	3.54825e-176	2289	0.39463	8.19645e-174
Ex 1	Ex 1	1.23282e-157	2103	-0.389202	1.42391e-155
In 2	Ex 2	7.68223e-114	1974	0.340559	2.95766e-112
Ex 1	Ex 2	2.79425e-117	1904	0.352064	1.29094e-115
Ex 2	Ex 2	4.69776e-56	1799	-0.248175	1.08518e-54
In 2	Ex 1	1.28765e-65	1798	-0.269242	3.71808e-64
Oli 1	Ex 2	0.000121948	1788	-0.0606355	0.000433384
Ast 2	Ex 1	0.384019	1368	-0.0157108	0.528026
Oli 2	Oli 1	9.34512e-130	1351	0.440149	5.3968e-128
Ast 2	Ex 2	0.354856	1220	0.0176845	0.502894
In 1	Ex 1	3.43565e-05	1175	0.0806858	0.000130104
Oli 1	Oli 1	0.00102074	1138	-0.065014	0.00323002
Ex 1	Oli 1	6.34441e-44	933	0.303944	1.33233e-42
End 3	Ex 2	8.59159e-41	931	-0.292757	1.41761e-39
Mic 2	Ex 1	3.08629e-25	924	0.228063	3.09971e-24
Ex 2	Oli 1	5.35058e-26	922	-0.231963	5.61811e-25
Oli 2	Oli 2	6.65968e-30	919	-0.250284	8.09676e-29
End 3	Ex 1	7.73347e-58	911	0.354773	1.98492e-56
Oli 1	Oli 2	3.24148e-27	869	0.24486	3.56563e-26
In 2	Oli 1	1.99165e-14	854	0.174903	1.43772e-13
Mic 2	Ex 2	3.67475e-17	852	-0.19277	2.82956e-16
In 1	Ex 2	0.154938	828	0.033022	0.279615
Oli 2	In 1	2.79767e-35	703	-0.312422	3.59034e-34
Ex 2	Oli 2	6.8674e-12	702	0.173049	4.40658e-11
Ex 2	In 1	2.61409e-36	676	0.32348	3.55209e-35
End 3	Oli 1	2.17678e-36	668	-0.325795	3.14273e-35
Ex 1	Oli 2	7.88993e-11	641	-0.171695	4.55643e-10
Ex 1	In 1	1.88599e-41	637	-0.357207	3.63033e-40
In 2	In 1	3.99612e-28	610	-0.297661	4.61552e-27
Oli 1	In 1	8.8416e-11	597	0.177476	4.98149e-10
Ast 1	Ex 1	0.0664305	592	-0.0504413	0.1358
Mic 2	Oli 1	2.04304e-41	591	-0.370765	3.63033e-40
In 2	Oli 2	2.91609e-10	573	-0.176082	1.56655e-09
Ex 1	In 2	3.57496e-40	549	0.378698	5.50544e-39
Ast 2	Oli 1	0.781488	545	-0.00794657	0.916364
Opc 1	Ex 2	0.0428552	520	-0.0594042	0.0908215
Opc 1	Ex 1	1.35484e-07	512	0.155837	6.65889e-07
Opc 2	Ex 2	1.85897e-11	512	-0.198569	1.1606e-10
Ast 1	Ex 2	2.51011e-12	497	0.210148	1.7054e-11
Opc 2	Ex 1	2.12485e-11	491	0.202211	1.29169e-10
End 3	Oli 2	3.21609e-14	477	0.232511	2.25126e-13
In 2	In 2	5.76705e-20	467	0.283289	4.75781e-19
Mic 1	Ex 1	3.87207e-05	465	-0.127697	0.000144266
Mic 1	Ex 2	4.44591e-12	465	0.214813	2.9343e-11
Ex 2	In 2	1.28933e-05	460	-0.136099	5.04807e-05
Mic 2	Oli 2	1.42752e-10	460	0.200095	7.85136e-10
Oli 2	In 2	8.56835e-07	456	0.154251	3.95858e-06
Mic 2	In 1	1.46462e-06	425	0.156382	6.38353e-06
End 2	Ex 2	5.26566e-17	406	-0.278477	3.92376e-16
Oli 1	In 2	0.271955	402	-0.0366869	0.423653
End 2	Ex 1	1.62503e-17	401	0.284813	1.29442e-16
End 3	In 1	1.15773e-21	392	0.323399	1.06975e-20
Calb1 3	Ex 1	0.00514749	353	-0.0997618	0.0139891
Calb1 3	Ex 2	0.0152631	352	0.0866356	0.0375082
Calb1 1	Ex 2	6.44538e-10	348	-0.221935	3.30863e-09
In 1	Oli 1	0.020676	340	0.0840881	0.0480745
End 1	Ex 1	1.12325e-06	335	-0.178264	4.98982e-06
Calb1 1	Ex 1	3.55506e-21	332	0.347396	3.15854e-20
End 1	Ex 2	2.64274e-11	323	0.248582	1.56532e-10
Mic 2	In 2	0.0263708	323	-0.0828221	0.0580795
End 2	Oli 1	8.70569e-21	316	-0.352622	7.4482e-20
Mic 1	Oli 1	0.00288265	311	0.113287	0.00853709
End 3	In 2	5.39374e-10	305	-0.238309	2.83171e-09
Opc 2	In 2	5.8485e-08	291	-0.213224	2.93696e-07
Calb1 2	Ex 1	0.43228	271	-0.0320077	0.587393
Ast 1	Oli 1	0.0127308	267	0.102306	0.0319653
Opc 2	In 1	7.52766e-06	256	0.187868	3.10516e-05
Calb1 2	Ex 2	0.013138	243	-0.106826	0.0326332
End 2	Oli 2	3.34344e-07	240	0.221199	1.60903e-06
Ast 2	Oli 2	3.96806e-06	235	0.202109	1.66659e-05
Calb1 1	Oli 1	0.000130199	235	-0.16763	0.000455696
In 1	Oli 2	0.342902	233	0.0417345	0.49199
Opc 2	Oli 1	1.22016e-05	233	-0.192467	4.85961e-05
Opc 1	In 2	0.00896898	224	-0.117313	0.0235436
End 1	Oli 1	0.000171083	215	0.172267	0.000581178
Opc 2	Oli 2	4.42399e-07	212	0.233122	2.0856e-06
Calb1 3	Oli 1	2.13429e-05	209	0.197644	8.21701e-05
Opc 1	Oli 1	0.0115736	209	0.117409	0.0297055
Opc 1	In 1	0.000162748	208	0.175771	0.000561115
In 1	In 1	0.263921	206	0.0523325	0.417573
End 2	In 1	0.00435224	197	0.136641	0.0122606
Mic 1	Oli 2	0.0734566	197	0.0857764	0.148846
Ast 2	In 2	0.157729	187	0.0695187	0.282445
Ast 2	In 1	0.115058	182	0.078623	0.217856
Calb1 1	Oli 2	0.0219503	180	0.11496	0.0502032
Ast 1	Oli 2	0.567067	173	0.029305	0.70426
Opc 1	Oli 2	0.000322246	170	0.185799	0.00103387
In 1	In 2	0.00635391	148	0.151315	0.0170669
End 2	In 2	0.000178424	146	-0.209258	0.000597331
Calb1 3	Oli 2	0.369632	140	-0.0511819	0.514367
End 1	Oli 2	0.165387	140	-0.0791367	0.291636
Mic 1	In 1	0.340918	139	-0.0545303	0.49199
Calb1 1	In 2	0.000100265	135	-0.226092	0.000367639
Ast 1	In 1	0.51244	115	0.0413425	0.661305
Ast 1	In 2	0.000191754	115	0.235393	0.000632787
Mic 1	In 2	0.000223404	115	0.232952	0.00072685
Calb1 3	In 2	0.00281265	113	0.190265	0.00843796
End 1	In 1	0.0208115	111	-0.148567	0.0480745
Calb1 2	Oli 1	0.367707	109	-0.0584438	0.514367
End 1	In 2	9.80549e-07	108	0.319142	4.44131e-06
Calb1 1	In 1	2.37939e-06	101	0.318416	1.01785e-05
Calb1 3	In 1	0.0126282	99	-0.170068	0.0319653
Calb1 2	Oli 2	0.555856	90	0.0421973	0.701622
Calb1 2	In 2	0.00257438	75	-0.237477	0.00782477
Sox6 1	Ex 2	0.499002	60	-0.059887	0.647582
Calb1 2	In 1	0.0895942	51	0.163922	0.171044
Sox6 1	Ex 1	0.177029	45	0.139394	0.306065
Sox6 2	Ex 2	0.0777137	34	-0.212121	0.154757
Sox6 2	Ex 1	0.331709	33	0.121212	0.484277
Sox6 1	In 2	0.361749	31	-0.11828	0.509537
Oli 1	Ast 1	0.868847	27	0.025641	0.979042
Ast 1	Ast 1	0.0098566	25	0.366667	0.0255829
Oli 1	Ast 2	0.0298056	24	0.318841	0.0649537
Ast 2	Ast 2	1.03103e-05	23	-0.620553	4.17839e-05
Oli 2	Ast 1	0.402286	23	0.130435	0.54987
Ast 2	Ast 1	0.353644	21	-0.152381	0.502894
Ex 2	Ast 1	0.78842	21	-0.047619	0.919824
Oli 2	Ast 2	0.00165368	21	-0.485714	0.00516218
Ast 1	Ast 2	0.128414	20	0.252632	0.239222
End 3	Ast 1	0.25984	20	-0.189474	0.413952
Ex 1	Ast 2	0.25984	20	-0.189474	0.413952
End 3	Ast 2	0.00315421	19	0.48538	0.00910779
Ex 1	Ast 1	0.446735	19	0.134503	0.599975
Ex 2	Ast 2	0.0197806	16	0.433333	0.0466258
Ex 2	Opc 2	0.00463914	16	-0.516667	0.0127576
In 2	Ast 2	0.0197806	16	-0.433333	0.0466258
In 2	Opc 2	0.0197806	16	0.433333	0.0466258
Oli 2	Opc 2	0.00463914	16	0.516667	0.0127576
Ast 2	Opc 2	0.697181	15	0.0857143	0.843188
End 3	Opc 2	0.074335	15	-0.352381	0.149316
Ex 1	Opc 2	0.201843	15	0.257143	0.342836
In 1	Ast 1	0.626495	15	0.104762	0.765716
In 2	Ast 1	0.92257	15	0.0285714	1
Mic 2	Ast 1	0.168578	15	0.27619	0.295011
Opc 2	Opc 2	0.00193596	15	-0.580952	0.00596277
Oli 1	Opc 2	0.00414288	15	-0.542857	0.0118149
Calb1 1	Ast 1	0.518253	14	-0.142857	0.665091
Calb1 3	Ast 2	0.0355657	14	-0.428571	0.076071
Ex 1	Opc 1	0.00674234	14	0.538462	0.0179021
Opc 2	Opc 1	0.0192786	14	-0.472527	0.0466258
Oli 2	Opc 1	0.0263998	14	0.450549	0.0580795
Sox6 1	In 1	0.27918	14	0.230769	0.42709
Ast 2	Opc 1	0.952362	13	0.025641	1
Calb1 1	Opc 2	0.0572568	13	-0.410256	0.119156
In 2	Opc 1	0.163487	13	0.307692	0.290504
Mic 2	Opc 1	0.590041	13	0.128205	0.728874
Mic 2	Opc 2	0.0572568	13	-0.410256	0.119156
Opc 1	Ast 1	0.0304824	13	0.461538	0.0658079
Sox6 2	In 2	0.857734	13	0.0512821	0.971257
End 3	Opc 1	0.24958	12	-0.272727	0.406006
Ex 1	Mic 2	0.24958	12	-0.272727	0.406006
Ex 2	Opc 1	0.0863171	12	-0.393939	0.16616
Mic 2	Ast 2	0.840588	12	0.0606061	0.956532
Mic 2	Mic 2	0.000107423	12	0.787879	0.000387731
Oli 1	Opc 1	0.0628691	12	-0.424242	0.129668
Calb1 1	Ast 2	0.120971	11	0.381818	0.227189
Calb1 1	Opc 1	0.282967	11	-0.272727	0.430035
End 3	Mic 2	0.218347	11	0.309091	0.368161
Mic 1	Ast 1	0.445382	11	0.2	0.599975
Mic 1	Mic 2	0.00310631	11	-0.672727	0.00908301
Opc 2	Ast 1	0.542259	11	0.163636	0.692055
Opc 2	Ast 2	0.0263845	11	0.527273	0.0580795
Sox6 1	Oli 1	0.0263845	11	-0.527273	0.0580795
Sox6 1	Oli 2	0.648095	11	-0.127273	0.787948
End 1	Ast 2	1	10	-0.0222222	1
End 2	Ast 1	0.291248	10	-0.288889	0.436873
End 2	Mic 2	1	10	0.0222222	1
In 1	Ast 2	0.291248	10	0.288889	0.436873
Opc 1	Opc 1	1	10	0.0222222	1
Opc 1	Opc 2	0.600654	10	-0.155556	0.738037
End 2	Ast 2	1	9	0	1
Opc 1	Ast 2	0.259518	9	0.333333	0.413952
Oli 1	Mic 2	0.476709	9	-0.222222	0.630791
Sox6 2	In 1	1	9	0	1
Ast 1	Mic 2	0.275099	8	-0.357143	0.423653
Calb1 2	Ast 1	0.275099	8	-0.357143	0.423653
Calb1 2	Opc 2	0.178869	8	-0.428571	0.306065
End 1	Ast 1	0.904861	8	0.0714286	1
In 1	Mic 2	0.548413	8	-0.214286	0.696062
Oli 1	Mic 1	0.178869	8	-0.428571	0.306065
Oli 2	Mic 1	0.904861	8	0.0714286	1
Ast 2	Mic 2	0.381349	7	-0.333333	0.527495
Calb1 2	Ast 2	0.561905	7	-0.238095	0.701622
Calb1 2	Opc 1	0.136111	7	-0.52381	0.247572
Calb1 3	Ast 1	0.561905	7	0.238095	0.701622
Oli 2	Mic 2	0.136111	7	-0.52381	0.247572
Ast 1	Opc 2	0.719444	6	-0.2	0.865582
In 1	Opc 1	1	6	-0.0666667	1
Mic 1	Mic 1	0.469444	6	-0.333333	0.62683
Mic 2	Mic 1	1	6	-0.0666667	1
Sox6 1	Ast 2	0.272222	6	0.466667	0.423653
Sox6 2	Oli 1	0.136111	6	-0.6	0.247572
Ast 1	Mic 1	1	5	0	1
Ast 1	Opc 1	1	5	0	1
Calb1 3	Mic 2	0.233333	5	-0.6	0.385
Calb1 3	Opc 2	0.233333	5	0.6	0.385
End 1	Mic 2	0.483333	5	0.4	0.630791
End 1	Opc 2	0.816667	5	-0.2	0.933911
Ex 2	Mic 1	0.816667	5	0.2	0.933911
Ex 2	Mic 2	0.233333	5	0.6	0.385
In 1	Opc 2	0.483333	5	-0.4	0.630791
Mic 1	Ast 2	0.0833333	5	0.8	0.161765
Opc 1	Mic 2	0.816667	5	-0.2	0.933911
Opc 2	Mic 2	0.816667	5	-0.2	0.933911
Sox6 1	Opc 1	0.483333	5	-0.4	0.630791
Sox6 1	Opc 2	0.0833333	5	-0.8	0.161765
Calb1 1	Mic 2	0.75	4	0.333333	0.883929
Calb1 3	Opc 1	0.0833333	4	1	0.161765
End 1	Opc 1	0.75	4	-0.333333	0.883929
End 2	Opc 1	1	4	0	1
End 2	Opc 2	1	4	0	1
End 3	Mic 1	0.75	4	-0.333333	0.883929
Ex 1	Mic 1	0.333333	4	0.666667	0.484277
Mic 1	Opc 1	0.75	4	0.333333	0.883929
Sox6 1	Ast 1	0.333333	4	0.666667	0.484277
Sox6 2	Oli 2	0.333333	4	0.666667	0.484277
Ast 2	Mic 1	1	3	0.333333	1
Calb1 1	Mic 1	1	3	-0.333333	1
Calb1 2	Mic 2	1	3	-0.333333	1
Calb1 3	Mic 1	1	3	-0.333333	1
End 2	Mic 1	0.333333	3	1	0.484277
In 1	Mic 1	1	3	-0.333333	1
Mic 1	Opc 2	1	3	0.333333	1
Opc 2	Mic 1	1	3	-0.333333	1
Calb1 2	Mic 1	1	2	-1	1
End 1	Mic 1	1	2	-1	1
In 2	Mic 1	1	2	-1	1
In 2	Mic 2	1	2	-1	1

## Sheet: Table S2
SEA-AD and Smajić-PD gene module associations
cell_comp_PDSm	cell_comp_ADSea	p_value	gene_overlap	kendalltau_corr	fdr
Oli 1	Oli 1	1.96543e-88	669	0.515203	5.48355e-86
Ast 2	Ast 1	1.13474e-42	241	-0.592254	1.58296e-40
Ast 2	Ast 2	7.07957e-39	216	-0.596382	6.584e-37
Ast 1	Ast 1	1.67091e-29	216	-0.515762	1.16546e-27
Oli 1	L5_it 2	6.7787e-27	667	0.277902	3.78252e-25
Ast 1	Ast 2	2.27145e-22	169	-0.504086	1.05622e-20
Ast 1	Oli 1	4.2389e-21	143	0.531961	1.6895e-19
Oli 1	L4_it 2	6.19009e-21	523	-0.274551	2.15879e-19
Oli 1	L4_it 1	7.05542e-21	683	-0.239709	2.18718e-19
Oli 1	Vip 3	5.05834e-20	340	-0.332986	1.41128e-18
Oli 1	Vip 2	7.26208e-18	656	-0.224725	1.84193e-16
Oli 1	Pvalb 3	1.20901e-17	493	-0.257689	2.81094e-16
Oli 1	L5_it 1	3.85772e-16	822	-0.189748	8.27926e-15
Ast 2	Opc 1	4.60926e-16	127	0.487064	9.18559e-15
Oli 1	Ast 1	4.99298e-16	425	-0.263396	9.28694e-15
Oli 1	Opc 2	1.26442e-15	335	-0.292841	2.20483e-14
Ast 2	Opc 2	2.98992e-14	112	-0.486165	4.90699e-13
Ast 1	Oli 2	1.05344e-13	113	0.473451	1.62588e-12
Oli 1	L5_it 3	1.10723e-13	395	0.250247	1.62588e-12
Ast 1	Opc 1	2.88795e-13	130	0.432558	4.02869e-12
Oli 1	Opc 1	3.04001e-13	616	0.196442	4.03887e-12
Oli 1	Vip 1	4.54079e-13	760	-0.175446	5.75854e-12
Ast 1	Vip 3	1.15719e-10	102	-0.432732	1.40373e-09
Ast 1	L4_it 1	1.43916e-10	94	-0.449096	1.67302e-09
Ast 1	L5_it 2	2.29779e-10	122	0.388159	2.56434e-09
Ast 2	Vip 2	1.11921e-09	101	-0.411089	1.201e-08
Ast 1	Opc 2	3.99691e-09	103	-0.393109	4.13014e-08
Ast 1	L5_it 1	4.90574e-09	106	-0.385085	4.80424e-08
Ast 1	Pvalb 3	4.99366e-09	87	-0.426357	4.80424e-08
Ast 2	L5_it 2	6.03559e-09	120	0.359104	5.6131e-08
Ast 2	Oli 2	1.76363e-08	71	0.45674	1.58727e-07
Ast 2	Pvalb 3	1.9651e-08	76	-0.439298	1.71332e-07
Ast 3	Ast 1	2.70611e-08	77	0.431989	2.2206e-07
Opc 2	Opc 1	2.67045e-08	66	0.468531	2.2206e-07
Oli 1	Oli 2	2.90871e-08	520	0.162709	2.31866e-07
Oli 2	Opc 2	3.2921e-08	269	0.226044	2.55138e-07
Ast 2	L4_it 1	1.54968e-07	71	-0.425352	1.16854e-06
Ast 2	Oli 1	1.8872e-07	75	0.41045	1.3856e-06
Ast 2	Pvalb 2	2.54609e-07	85	-0.380392	1.82143e-06
Ast 1	L5_it 3	3.19806e-07	101	0.34495	2.23065e-06
Ast 2	L5_it 1	3.55729e-07	86	-0.373461	2.42069e-06
Ast 1	Mic 1	4.7271e-07	113	0.320796	3.14014e-06
Ast 1	L4_it 2	8.76367e-07	92	-0.348304	5.61436e-06
Opc 1	Opc 1	8.85419e-07	44	0.513742	5.61436e-06
Ast 2	L4_it 2	9.43776e-07	95	-0.341545	5.85141e-06
Oli 1	L4_it 3	1.17459e-06	196	0.23349	7.12415e-06
Oli 2	Opc 1	1.22795e-06	360	-0.171278	7.28929e-06
Ast 1	Vip 2	2.05064e-06	114	-0.30104	1.19193e-05
Oli 1	Ast 3	3.24139e-06	441	0.148361	1.84561e-05
Oli 1	Pvalb 2	3.49447e-06	568	-0.130176	1.94991e-05
Oli 1	Mic 1	3.86452e-06	328	0.170918	2.11412e-05
Ast 3	Oli 1	4.97663e-06	118	0.284369	2.67015e-05
Ast 3	Ast 2	6.82011e-06	66	0.379021	3.59021e-05
Ast 1	Pvalb 2	9.964e-06	85	-0.32605	5.14807e-05
Opc 2	Ast 1	2.32958e-05	48	-0.421986	0.000118173
Opc 1	Ast 1	2.72588e-05	36	-0.488889	0.000135807
Ast 2	Vip 3	4.07556e-05	106	-0.270081	0.000199488
Opc 2	Oli 1	5.43523e-05	54	0.378057	0.000261453
Ast 1	Mic 2	6.74746e-05	44	0.41649	0.000319075
Ast 1	Vip 1	0.000132218	80	-0.291139	0.000614815
Opc 2	Oli 2	0.000189683	47	0.376503	0.000867567
Ast 1	L4_it 3	0.000556827	53	0.32656	0.00250572
Opc 1	Oli 1	0.000656844	38	0.385491	0.00290888
Mic 2	Ast 3	0.000765024	34	-0.404635	0.00333503
Opc 2	Vip 2	0.00081795	55	-0.310438	0.00351089
Opc 1	Vip 2	0.00110438	26	-0.446154	0.00466851
Opc 1	L4_it 2	0.00134291	29	-0.413793	0.00559214
Ast 1	Ast 3	0.00152711	126	0.190857	0.00626562
Ex 1	L5_it 1	0.00167031	18	-0.529412	0.00675387
Oli 2	Vip 2	0.0018708	353	0.1109	0.00745648
Ast 2	Vip 1	0.00225428	63	-0.263697	0.00885835
Ast 3	Oli 2	0.00246971	109	0.196398	0.00957011
Opc 1	Ast 3	0.0026285	37	0.345345	0.0100459
Ast 2	Mic 1	0.00280828	96	0.207018	0.010588
Opc 1	Opc 2	0.00286386	37	-0.342342	0.0106536
Opc 1	Mic 1	0.00315421	19	0.48538	0.0115793
Opc 1	Vip 3	0.00335072	25	-0.413333	0.0119853
Oli 2	Sst 2	0.00332595	221	0.132703	0.0119853
Ast 2	L5_it 3	0.00513004	97	0.192869	0.0179225
Ex 1	Vip 1	0.00513906	18	-0.477124	0.0179225
Ast 2	L4_it 3	0.00580944	49	0.272109	0.0200103
Opc 1	L5_it 1	0.00607249	32	-0.33871	0.0206613
Ex 1	L4_it 1	0.00859467	16	-0.483333	0.0288905
Opc 2	Mic 1	0.00902013	21	0.409524	0.0299597
Ast 3	Ast 3	0.00945062	48	0.258865	0.0310203
Oli 2	Ast 2	0.0103825	233	0.112772	0.0336826
Opc 1	L5_it 2	0.0110341	31	0.32043	0.0353851
Opc 1	Pvalb 3	0.0125518	28	-0.333333	0.0397949
Oli 2	Sst 1	0.0139498	303	0.0947042	0.0437303
Opc 2	Ast 3	0.0149258	50	0.237551	0.0462701
Opc 1	Pvalb 2	0.0156776	21	-0.380952	0.0480665
In 3	Oli 2	0.0166667	6	0.866667	0.0505435
Ast 3	Opc 2	0.0199667	70	0.190062	0.0599001
Oli 1	Mic 2	0.0217183	218	0.104469	0.0644618
Ex 1	L5_it 3	0.024741	9	0.611111	0.0719034
Mic 2	Oli 2	0.0245895	107	-0.14724	0.0719034
Opc 2	L4_it 1	0.0258353	55	-0.206734	0.0743097
Opc 1	L4_it 1	0.028726	31	-0.277419	0.0810741
Opc 1	Oli 2	0.0287682	25	0.313333	0.0810741
Opc 2	Pvalb 3	0.0329694	53	-0.201742	0.0919847
Opc 2	Vip 1	0.0358146	52	-0.200603	0.0989334
Opc 2	Pvalb 2	0.0366951	41	-0.226829	0.100372
Opc 2	Opc 2	0.041275	43	-0.215947	0.110728
Oli 2	Vip 3	0.0412703	308	0.0779644	0.110728
Opc 1	Mic 2	0.0446153	9	0.555556	0.118549
Opc 2	L4_it 2	0.0513721	53	-0.184325	0.135215
Ast 2	Sncg 1	0.0534467	30	-0.250575	0.139361
Opc 1	Vip 1	0.0576489	29	-0.251232	0.148926
Mic 2	Oli 1	0.0607301	116	-0.117841	0.155447
Ast 3	L4_it 3	0.0628974	29	0.246305	0.159531
Oli 2	L4_it 1	0.0641718	296	0.0721484	0.161297
Mic 2	Pvalb 1	0.0668462	63	-0.158218	0.166519
Oli 1	Sncg 1	0.0686017	287	-0.0720986	0.16938
Ex 1	Oli 1	0.0725502	10	0.466667	0.177557
Mic 2	Sncg 2	0.0745185	21	0.285714	0.180788
Ast 2	Mic 2	0.0769513	43	0.187154	0.185081
Oli 2	Ast 1	0.0819721	272	0.0707619	0.195472
End 1	L4_it 2	0.0833333	5	0.8	0.197034
Opc 2	L5_it 2	0.105467	54	0.151642	0.247272
Ex 1	Pvalb 1	0.108865	17	-0.294118	0.251018
In 3	Vip 1	0.108313	10	0.422222	0.251018
Oli 1	Sst 1	0.112183	356	-0.0564013	0.25655
Ast 2	Sncg 2	0.116539	37	-0.18018	0.262214
Opc 1	Ast 2	0.116047	16	-0.3	0.262214
Oli 2	L5_it 1	0.122759	431	0.0497599	0.273999
Ex 1	Pvalb 2	0.126787	14	-0.318681	0.280743
Ex 1	L5_it 2	0.128851	13	0.333333	0.283067
Ex 1	L4_it 2	0.136111	6	-0.6	0.289885
Ex 1	Pvalb 3	0.136111	7	-0.52381	0.289885
In 3	Sncg 2	0.136111	7	0.52381	0.289885
Opc 1	Sst 2	0.136111	7	-0.52381	0.289885
Oli 2	Vip 1	0.15307	412	0.0471264	0.323535
Opc 1	Pvalb 1	0.155742	10	-0.377778	0.326707
Ast 1	Sncg 2	0.162095	28	-0.190476	0.337496
Ast 2	Ast 3	0.163809	128	-0.0831693	0.33751
Ast 3	Sst 1	0.164521	97	0.0957904	0.33751
Ast 3	Pvalb 3	0.177029	45	0.139394	0.35646
End 1	Ast 1	0.178869	8	-0.428571	0.35646
Ex 1	Vip 2	0.178869	8	-0.428571	0.35646
Oli 2	Ast 3	0.178511	265	0.0554603	0.35646
Opc 1	Sst 1	0.216373	10	-0.333333	0.428143
Ast 3	Opc 1	0.221383	65	-0.103846	0.434971
Ast 3	Pvalb 2	0.227518	49	0.119048	0.443899
Mic 2	Ast 1	0.231413	59	-0.106955	0.445271
Oli 2	Pvalb 3	0.230303	226	0.0536087	0.445271
Ex 1	Sncg 2	0.233333	5	0.6	0.44589
Ast 1	Pvalb 1	0.236913	81	0.0895062	0.446613
Ast 3	Sst 2	0.23543	78	0.0915751	0.446613
Ast 2	Pvalb 1	0.245988	83	0.0866882	0.460608
Mic 2	L4_it 3	0.262789	28	-0.153439	0.488787
End 1	L5_it 2	0.272222	6	-0.466667	0.499671
In 3	Oli 1	0.272222	6	0.466667	0.499671
Opc 2	Ast 2	0.282967	11	-0.272727	0.515998
Mic 2	Pvalb 3	0.287475	33	-0.132576	0.520815
Ast 3	Vip 2	0.289745	68	0.0877963	0.520886
Ex 1	Ast 3	0.291248	10	0.288889	0.520886
Opc 2	L5_it 3	0.315359	39	0.112011	0.560415
Ast 3	L4_it 1	0.334071	41	0.104878	0.578918
End 1	Vip 2	0.333333	4	0.666667	0.578918
In 1	L5_it 2	0.333333	3	-1	0.578918
In 1	Pvalb 1	0.333333	3	-1	0.578918
Ast 2	Sst 1	0.336682	111	-0.0617527	0.579841
Ast 3	Mic 1	0.341711	76	-0.074386	0.581325
Oli 2	L5_it 2	0.34122	373	-0.0330076	0.581325
Mic 2	Vip 2	0.359918	37	-0.105105	0.604922
Opc 2	Sncg 2	0.358711	11	-0.236364	0.604922
End 1	Vip 3	0.381349	7	-0.333333	0.625861
Ex 1	Sst 2	0.38072	10	-0.244444	0.625861
Oli 1	Ast 2	0.378507	293	-0.0345037	0.625861
Oli 2	L5_it 3	0.379934	322	0.0327974	0.625861
Opc 2	L5_it 1	0.394083	52	-0.081448	0.642978
Oli 1	Sncg 2	0.401334	80	-0.0639241	0.651
Opc 2	L4_it 3	0.410134	18	0.150327	0.661429
Ast 3	Sncg 2	0.419595	21	0.133333	0.672798
Mic 2	L4_it 2	0.430163	44	-0.0824524	0.68327
Oli 2	L4_it 3	0.431023	223	-0.03543	0.68327
Ast 3	L4_it 2	0.436906	56	-0.0714286	0.684813
Mic 2	Pvalb 2	0.434756	35	0.092437	0.684813
Mic 2	L5_it 3	0.451149	54	-0.07058	0.703188
Mic 2	Mic 1	0.463315	73	-0.0585997	0.718138
In 3	Ast 1	0.483333	5	-0.4	0.730396
In 3	Pvalb 2	0.484313	10	0.2	0.730396
In 3	Vip 3	0.483333	5	0.4	0.730396
Opc 2	Pvalb 1	0.483333	5	0.4	0.730396
Oli 2	Sncg 1	0.483886	255	-0.0294272	0.730396
Oli 2	Oli 2	0.495226	381	-0.023401	0.742839
Opc 1	L4_it 3	0.509775	13	0.153846	0.760573
Ast 2	Sst 2	0.520854	97	-0.044244	0.772969
Oli 1	Sst 2	0.530376	267	0.0257667	0.781267
Oli 2	Mic 1	0.532046	264	-0.0258094	0.781267
Ast 3	L5_it 3	0.539027	66	0.0517483	0.787374
Ex 1	Opc 1	0.545205	12	0.151515	0.788146
In 3	L5_it 1	0.545205	12	0.151515	0.788146
Opc 2	Vip 3	0.553351	39	-0.0661269	0.795798
Ex 1	Ast 1	0.561905	7	-0.238095	0.80305
Mic 2	L4_it 1	0.56415	29	0.0788177	0.80305
Mic 2	Opc 1	0.592134	60	-0.0474576	0.838606
Ast 3	Mic 2	0.624464	28	-0.0687831	0.879927
Mic 2	Sncg 1	0.630799	20	-0.0842105	0.884386
Ast 3	Vip 1	0.637085	39	-0.0526316	0.888734
In 3	Pvalb 3	0.648095	11	-0.127273	0.899595
Ast 1	Sst 1	0.654049	114	-0.0284117	0.90285
Oli 2	Pvalb 1	0.656912	496	0.0133431	0.90285
Ast 1	Sncg 1	0.70995	28	-0.0529101	0.942501
Ast 3	Pvalb 1	0.693606	64	-0.0337302	0.942501
End 1	Ast 3	0.719544	8	-0.142857	0.942501
End 1	L4_it 1	0.719544	8	0.142857	0.942501
Ex 1	L4_it 3	0.719444	6	0.2	0.942501
Ex 1	Oli 2	0.719444	6	0.2	0.942501
Ex 1	Vip 3	0.719444	6	-0.2	0.942501
In 3	L5_it 3	0.719544	8	-0.142857	0.942501
Mic 2	Sst 2	0.70196	60	0.0338983	0.942501
Opc 1	L5_it 3	0.696408	22	0.0649351	0.942501
Oli 1	Pvalb 1	0.729264	548	0.00988804	0.95077
In 1	Vip 3	0.75	4	0.333333	0.955479
Mic 2	Ast 2	0.7451	56	-0.0298701	0.955479
Mic 2	L5_it 2	0.74391	55	-0.030303	0.955479
Opc 1	Sncg 2	0.75	4	-0.333333	0.955479
Oli 2	Sncg 2	0.748112	69	0.026428	0.955479
In 3	Vip 2	0.76115	11	0.0909091	0.957034
Mic 2	Vip 3	0.761511	43	-0.0321152	0.957034
Opc 2	Sncg 1	0.761414	9	0.111111	0.957034
Oli 2	L4_it 2	0.766665	331	0.0109311	0.95919
Ast 3	L5_it 1	0.782517	50	0.0269388	0.970517
Ast 3	Vip 3	0.782675	49	0.0272109	0.970517
Ex 1	Opc 2	0.816667	5	0.2	0.999342
In 3	Ast 3	0.816667	5	-0.2	0.999342
Opc 1	Sncg 1	0.816667	5	0.2	0.999342
Ast 1	Sst 2	0.826326	103	0.0146583	1
Ast 3	L5_it 2	0.93132	70	-0.00703934	1
Ast 3	Sncg 1	0.863676	24	0.0289855	1
End 1	Ast 2	1	3	-0.333333	1
End 1	L4_it 3	1	7	-0.047619	1
End 1	L5_it 1	1	5	0	1
End 1	L5_it 3	0.904861	8	-0.0714286	1
End 1	Mic 1	1	2	-1	1
End 1	Mic 2	1	4	0	1
End 1	Oli 1	1	8	0	1
End 1	Oli 2	1	2	-1	1
End 1	Opc 1	1	4	0	1
End 1	Opc 2	1	2	1	1
End 1	Pvalb 2	1	3	0.333333	1
End 1	Pvalb 3	1	4	0	1
End 1	Sst 2	1	3	-0.333333	1
End 1	Vip 1	1	5	0	1
Ex 1	Ast 2	0.904861	8	0.0714286	1
Ex 1	Mic 1	0.919455	9	0.0555556	1
Ex 1	Mic 2	1	3	0.333333	1
Ex 1	Sncg 1	0.919455	9	-0.0555556	1
Ex 1	Sst 1	1	12	0	1
In 1	Ast 2	1	2	-1	1
In 1	Ast 3	1	2	-1	1
In 1	L5_it 1	1	2	1	1
In 1	Mic 1	1	2	-1	1
In 1	Oli 1	1	2	1	1
In 1	Opc 1	1	2	-1	1
In 1	Opc 2	1	2	1	1
In 1	Sst 1	1	2	-1	1
In 1	Sst 2	1	2	1	1
In 1	Vip 1	1	2	-1	1
In 1	Vip 2	1	3	0.333333	1
In 3	L4_it 1	0.840588	12	0.0606061	1
In 3	L4_it 2	0.861801	10	-0.0666667	1
In 3	L4_it 3	1	4	0	1
In 3	L5_it 2	0.946559	12	0.030303	1
In 3	Opc 1	1	6	-0.0666667	1
In 3	Opc 2	1	3	-0.333333	1
In 3	Sncg 1	1	2	1	1
Mic 2	L5_it 1	0.866191	31	-0.0236559	1
Mic 2	Mic 2	0.82991	14	0.0549451	1
Mic 2	Opc 2	0.855557	79	0.0139565	1
Mic 2	Sst 1	0.917757	62	-0.00898995	1
Mic 2	Vip 1	0.958368	23	0.0118577	1
Opc 2	Mic 2	1	2	1	1
Opc 2	Sst 1	1	7	-0.047619	1
Opc 2	Sst 2	1	3	0.333333	1
Oli 2	Mic 2	0.913305	180	-0.00546245	1
Oli 2	Oli 1	0.878125	469	-0.00473821	1
Oli 2	Pvalb 2	0.99746	384	0.00010879	1

## Sheet: Table S3
164 AD + PD GWAS genes
gene	reference
HLA-DQA1	common
BCKDK	common
HLA-DRB1	common
CTSB	common
WNT3	common
JAZF1	AD
UFC1	AD
GRN	AD
TMEM106B	AD
SCIMP	AD
TPCN1	AD
CYB561	AD
ABCA1	AD
APH1B	AD
TNIP1	AD
HS3ST5	AD
APP	AD
ECHDC3	AD
RBCK1	AD
SLC2A4RG	AD
RHOH	AD
NCK2	AD
WDR81	AD
NDUFAF6	AD
TSPAN14	AD
IDUA	AD
CYYR1	AD
FERMT2	AD
DOC2A	AD
DEDD	AD
WDR12	AD
SETD7	AD
ATP8B4	AD
MAF	AD
ADAM17	AD
ADAMTS1	AD
SPI1	AD
PLCG2	AD
CTSH	AD
BLNK	AD
SNX1	AD
ABCA7	AD
MYO15A	AD
YWHAQ	AD
PTK2B	AD
CASS4	AD
LILRB2	AD
BIN1	AD
SPPL2A	AD
ANK3	AD
CD2AP	AD
IL34	AD
SORT1	AD
INPP5D	AD
TREM2	AD
RASGEF1C	AD
PLEKHA1	AD
OARD1	AD
MS4A4A	AD
KLF16	AD
SORL1	AD
APOE	AD
MME	AD
CLU	AD
SLC24A4	AD
SHARPIN	AD
PRKD3	AD
EGFR	AD
EPDR1	AD
ABI3	AD
UNC5CL	AD
ANKH	AD
ICA1	AD
CR1	AD
DDRGK1	PD
SNCA	PD
FGD4	PD
ASXL3	PD
MED12L	PD
TMPRSS9	PD
DYRK1A	PD
RORA	PD
KANSL1	PD
GPNMB	PD
RABEP2	PD
MAPT	PD
BAG3	PD
SYT17	PD
NSF	PD
UBAP2	PD
TMEM229B	PD
IP6K2	PD
ITPKB	PD
ARHGAP27	PD
FCGR2A	PD
LCORL	PD
KCNIP3	PD
CAMK2D	PD
PAM	PD
BRIP1	PD
SLC44A4	PD
IGSF9B	PD
DLG2	PD
SH3GL2	PD
CHRNB1	PD
GBA	PD
RBMS3	PD
TMEM163	PD
FAM47E	PD
CAB39L	PD
RPS6KL1	PD
GCH1	PD
RIT2	PD
VAMP4	PD
SMAD4	PD
MBNL2	PD
MIPOL1	PD
FBRSL1	PD
MCCC1	PD
INPP5F	PD
UBTF	PD
FAM171A2	PD
GBF1	PD
DNM1L	PD
CLCN3	PD
SCARB2	PD
TMEM175	PD
SEMA4A	PD
SETD1A	PD
SLC25A44	PD
PMVK	PD
SIPA1L2	PD
RAB29	PD
MAP4K4	PD
GXYLT1	PD
ITGA8	PD
TXNDC15	PD
SPPL2B	PD
STK39	PD
NCKAP5L	PD
LAMTOR2	PD
KCNS3	PD
DNAH17	PD
ZNF608	PD
CCDC62	PD
NUCKS1	PD
NOD2	PD
TBC1D5	PD
GPR65	PD
LRRK2	PD
FAM47E-STBD1	PD
ELOVL7	PD
SPTSSB	PD
GAK	PD
RNF141	PD
RAB25	PD
HLA-DQB1	PD
SCAF11	PD
BST1	PD
CRLS1	PD
HIP1R	PD
C5orf24	PD
BIN3	PD
KPNA1	PD

## Sheet: Table S4
Gene set enrichment analysis: GO Biological Process 2023 enriched gene sets in Rosmap-AD and Kamath-PD
	Term	NES_PD	component_PD	cell_type_PD	gene_set_source	NES_AD	component_AD	cell_type_AD	cell_comp	NES	Term_ed	cell_type
0	Calcium Ion Import Across Plasma Membrane (GO:0098703)	2.16073	0	Sox6	GO_Biological_Process_2023	-2.18531	1	In	In_2 Sox6_1	1	Calcium Ion Import Across Plasma Membrane	In_Sox6
1	Calcium Ion Import Across Plasma Membrane (GO:0098703)	2.2647	0	Calb1	GO_Biological_Process_2023	-2.18531	1	In	In_2 Calb1_1	1	Calcium Ion Import Across Plasma Membrane	In_Calb1
2	Calcium Ion Import Across Plasma Membrane (GO:0098703)	1.99715	1	Ex	GO_Biological_Process_2023	-2.18531	1	In	In_2 Ex_2	1	Calcium Ion Import Across Plasma Membrane	In_Ex
3	Calcium Ion Transmembrane Import Into Cytosol (GO:0097553)	2.12395	0	Sox6	GO_Biological_Process_2023	-2.14154	1	In	In_2 Sox6_1	1	Calcium Ion Transmembrane Import Into Cytosol	In_Sox6
4	Calcium Ion Transmembrane Import Into Cytosol (GO:0097553)	-1.79378	1	Sox6	GO_Biological_Process_2023	-2.14154	1	In	In_2 Sox6_2	1	Calcium Ion Transmembrane Import Into Cytosol	In_Sox6
5	Calcium Ion Transmembrane Import Into Cytosol (GO:0097553)	2.26249	0	Calb1	GO_Biological_Process_2023	-2.14154	1	In	In_2 Calb1_1	1	Calcium Ion Transmembrane Import Into Cytosol	In_Calb1
6	Calcium Ion Transmembrane Import Into Cytosol (GO:0097553)	-2.05947	0	Ex	GO_Biological_Process_2023	-2.14154	1	In	In_2 Ex_1	1	Calcium Ion Transmembrane Import Into Cytosol	In_Ex
7	Calcium Ion Transmembrane Import Into Cytosol (GO:0097553)	2.13857	1	Ex	GO_Biological_Process_2023	-2.14154	1	In	In_2 Ex_2	1	Calcium Ion Transmembrane Import Into Cytosol	In_Ex
8	Calcium Ion Transmembrane Import Into Cytosol (GO:0097553)	-2.20016	1	In	GO_Biological_Process_2023	-2.14154	1	In	In_2 In_2	1	Calcium Ion Transmembrane Import Into Cytosol	In_In
9	Synaptic Transmission, Glutamatergic (GO:0035249)	2.08802	0	Sox6	GO_Biological_Process_2023	-2.23432	1	In	In_2 Sox6_1	1	Synaptic Transmission, Glutamatergic	In_Sox6
10	Synaptic Transmission, Glutamatergic (GO:0035249)	2.31654	0	Calb1	GO_Biological_Process_2023	-2.23432	1	In	In_2 Calb1_1	1	Synaptic Transmission, Glutamatergic	In_Calb1
11	Synaptic Transmission, Glutamatergic (GO:0035249)	-1.79603	1	Mic	GO_Biological_Process_2023	-2.23432	1	In	In_2 Mic_2	1	Synaptic Transmission, Glutamatergic	In_Mic
12	Synaptic Transmission, Glutamatergic (GO:0035249)	-2.21294	2	End	GO_Biological_Process_2023	-2.23432	1	In	In_2 End_3	1	Synaptic Transmission, Glutamatergic	In_End
13	Synaptic Transmission, Glutamatergic (GO:0035249)	-2.20074	1	In	GO_Biological_Process_2023	-2.23432	1	In	In_2 In_2	1	Synaptic Transmission, Glutamatergic	In_In
14	Modulation Of Excitatory Postsynaptic Potential (GO:0098815)	2.07169	0	Sox6	GO_Biological_Process_2023	2.51063	0	Ex	Ex_1 Sox6_1	1	Modulation Of Excitatory Postsynaptic Potential	Ex_Sox6
15	Modulation Of Excitatory Postsynaptic Potential (GO:0098815)	2.07169	0	Sox6	GO_Biological_Process_2023	2.21711	1	Opc	Opc_2 Sox6_1	1	Modulation Of Excitatory Postsynaptic Potential	Opc_Sox6
16	Modulation Of Excitatory Postsynaptic Potential (GO:0098815)	2.34234	0	Calb1	GO_Biological_Process_2023	2.51063	0	Ex	Ex_1 Calb1_1	1	Modulation Of Excitatory Postsynaptic Potential	Ex_Calb1
17	Modulation Of Excitatory Postsynaptic Potential (GO:0098815)	2.34234	0	Calb1	GO_Biological_Process_2023	2.21711	1	Opc	Opc_2 Calb1_1	1	Modulation Of Excitatory Postsynaptic Potential	Opc_Calb1
18	Regulated Exocytosis (GO:0045055)	2.06907	0	Sox6	GO_Biological_Process_2023	1.79245	1	Ex	Ex_2 Sox6_1	1	Regulated Exocytosis	Ex_Sox6
19	Regulated Exocytosis (GO:0045055)	2.0536	0	Calb1	GO_Biological_Process_2023	1.79245	1	Ex	Ex_2 Calb1_1	1	Regulated Exocytosis	Ex_Calb1
20	Synapse Organization (GO:0050808)	2.05531	0	Sox6	GO_Biological_Process_2023	2.08333	0	Ex	Ex_1 Sox6_1	1	Synapse Organization	Ex_Sox6
21	Synapse Organization (GO:0050808)	2.05531	0	Sox6	GO_Biological_Process_2023	2.32866	1	Opc	Opc_2 Sox6_1	1	Synapse Organization	Opc_Sox6
22	Synapse Organization (GO:0050808)	2.10609	0	Calb1	GO_Biological_Process_2023	2.08333	0	Ex	Ex_1 Calb1_1	1	Synapse Organization	Ex_Calb1
23	Synapse Organization (GO:0050808)	2.10609	0	Calb1	GO_Biological_Process_2023	2.32866	1	Opc	Opc_2 Calb1_1	1	Synapse Organization	Opc_Calb1
24	Regulation Of Synaptic Transmission, Glutamatergic (GO:0051966)	1.9925	0	Sox6	GO_Biological_Process_2023	2.36948	0	Ex	Ex_1 Sox6_1	1	Regulation Of Synaptic Transmission, Glutamatergic	Ex_Sox6
25	Regulation Of Synaptic Transmission, Glutamatergic (GO:0051966)	-1.97052	1	Sox6	GO_Biological_Process_2023	2.36948	0	Ex	Ex_1 Sox6_2	1	Regulation Of Synaptic Transmission, Glutamatergic	Ex_Sox6
26	Regulation Of Synaptic Transmission, Glutamatergic (GO:0051966)	2.20038	0	Calb1	GO_Biological_Process_2023	2.36948	0	Ex	Ex_1 Calb1_1	1	Regulation Of Synaptic Transmission, Glutamatergic	Ex_Calb1
27	Glutamate Receptor Signaling Pathway (GO:0007215)	1.98283	0	Sox6	GO_Biological_Process_2023	2.50773	0	Ex	Ex_1 Sox6_1	1	Glutamate Receptor Signaling Pathway	Ex_Sox6
28	Glutamate Receptor Signaling Pathway (GO:0007215)	1.98283	0	Sox6	GO_Biological_Process_2023	2.10182	0	In	In_1 Sox6_1	1	Glutamate Receptor Signaling Pathway	In_Sox6
29	Glutamate Receptor Signaling Pathway (GO:0007215)	1.98283	0	Sox6	GO_Biological_Process_2023	-2.20267	1	In	In_2 Sox6_1	1	Glutamate Receptor Signaling Pathway	In_Sox6
30	Glutamate Receptor Signaling Pathway (GO:0007215)	-2.04229	1	Sox6	GO_Biological_Process_2023	2.50773	0	Ex	Ex_1 Sox6_2	1	Glutamate Receptor Signaling Pathway	Ex_Sox6
31	Glutamate Receptor Signaling Pathway (GO:0007215)	-2.04229	1	Sox6	GO_Biological_Process_2023	2.10182	0	In	In_1 Sox6_2	1	Glutamate Receptor Signaling Pathway	In_Sox6
32	Glutamate Receptor Signaling Pathway (GO:0007215)	-2.04229	1	Sox6	GO_Biological_Process_2023	-2.20267	1	In	In_2 Sox6_2	1	Glutamate Receptor Signaling Pathway	In_Sox6
33	Glutamate Receptor Signaling Pathway (GO:0007215)	2.27221	0	Calb1	GO_Biological_Process_2023	2.50773	0	Ex	Ex_1 Calb1_1	1	Glutamate Receptor Signaling Pathway	Ex_Calb1
34	Glutamate Receptor Signaling Pathway (GO:0007215)	2.27221	0	Calb1	GO_Biological_Process_2023	2.10182	0	In	In_1 Calb1_1	1	Glutamate Receptor Signaling Pathway	In_Calb1
35	Glutamate Receptor Signaling Pathway (GO:0007215)	2.27221	0	Calb1	GO_Biological_Process_2023	-2.20267	1	In	In_2 Calb1_1	1	Glutamate Receptor Signaling Pathway	In_Calb1
36	Glutamate Receptor Signaling Pathway (GO:0007215)	-1.7504	1	Mic	GO_Biological_Process_2023	2.50773	0	Ex	Ex_1 Mic_2	1	Glutamate Receptor Signaling Pathway	Ex_Mic
37	Glutamate Receptor Signaling Pathway (GO:0007215)	-1.7504	1	Mic	GO_Biological_Process_2023	2.10182	0	In	In_1 Mic_2	1	Glutamate Receptor Signaling Pathway	In_Mic
38	Glutamate Receptor Signaling Pathway (GO:0007215)	-1.7504	1	Mic	GO_Biological_Process_2023	-2.20267	1	In	In_2 Mic_2	1	Glutamate Receptor Signaling Pathway	In_Mic
39	Glutamate Receptor Signaling Pathway (GO:0007215)	-2.21876	0	Ex	GO_Biological_Process_2023	2.50773	0	Ex	Ex_1 Ex_1	1	Glutamate Receptor Signaling Pathway	Ex_Ex
40	Glutamate Receptor Signaling Pathway (GO:0007215)	-2.21876	0	Ex	GO_Biological_Process_2023	2.10182	0	In	In_1 Ex_1	1	Glutamate Receptor Signaling Pathway	In_Ex
41	Glutamate Receptor Signaling Pathway (GO:0007215)	-2.21876	0	Ex	GO_Biological_Process_2023	-2.20267	1	In	In_2 Ex_1	1	Glutamate Receptor Signaling Pathway	In_Ex
42	Positive Regulation Of Excitatory Postsynaptic Potential (GO:2000463)	1.95293	0	Sox6	GO_Biological_Process_2023	2.55626	0	Ex	Ex_1 Sox6_1	1	Positive Regulation Of Excitatory Postsynaptic Potential	Ex_Sox6
43	Positive Regulation Of Excitatory Postsynaptic Potential (GO:2000463)	1.95293	0	Sox6	GO_Biological_Process_2023	2.34876	1	Opc	Opc_2 Sox6_1	1	Positive Regulation Of Excitatory Postsynaptic Potential	Opc_Sox6
44	Positive Regulation Of Excitatory Postsynaptic Potential (GO:2000463)	2.24929	0	Calb1	GO_Biological_Process_2023	2.55626	0	Ex	Ex_1 Calb1_1	1	Positive Regulation Of Excitatory Postsynaptic Potential	Ex_Calb1
45	Positive Regulation Of Excitatory Postsynaptic Potential (GO:2000463)	2.24929	0	Calb1	GO_Biological_Process_2023	2.34876	1	Opc	Opc_2 Calb1_1	1	Positive Regulation Of Excitatory Postsynaptic Potential	Opc_Calb1
46	Regulation Of Monoatomic Cation Transmembrane Transport (GO:1904062)	1.89908	0	Sox6	GO_Biological_Process_2023	2.04547	0	Ex	Ex_1 Sox6_1	1	Regulation Of Monoatomic Cation Transmembrane Transport	Ex_Sox6
47	Regulation Of Monoatomic Cation Transmembrane Transport (GO:1904062)	2.00387	0	Calb1	GO_Biological_Process_2023	2.04547	0	Ex	Ex_1 Calb1_1	1	Regulation Of Monoatomic Cation Transmembrane Transport	Ex_Calb1
48	Regulation Of Monoatomic Cation Transmembrane Transport (GO:1904062)	-2.2937	1	Ast	GO_Biological_Process_2023	2.04547	0	Ex	Ex_1 Ast_2	1	Regulation Of Monoatomic Cation Transmembrane Transport	Ex_Ast
49	Regulation Of Trans-Synaptic Signaling (GO:0099177)	1.84538	0	Sox6	GO_Biological_Process_2023	2.39963	0	Ex	Ex_1 Sox6_1	1	Regulation Of Trans-Synaptic Signaling	Ex_Sox6
50	Regulation Of Trans-Synaptic Signaling (GO:0099177)	1.84538	0	Sox6	GO_Biological_Process_2023	-2.28289	1	In	In_2 Sox6_1	1	Regulation Of Trans-Synaptic Signaling	In_Sox6
51	Regulation Of Trans-Synaptic Signaling (GO:0099177)	1.84538	0	Sox6	GO_Biological_Process_2023	2.56485	1	Opc	Opc_2 Sox6_1	1	Regulation Of Trans-Synaptic Signaling	Opc_Sox6
52	Regulation Of Trans-Synaptic Signaling (GO:0099177)	-1.81891	1	Sox6	GO_Biological_Process_2023	2.39963	0	Ex	Ex_1 Sox6_2	1	Regulation Of Trans-Synaptic Signaling	Ex_Sox6
53	Regulation Of Trans-Synaptic Signaling (GO:0099177)	-1.81891	1	Sox6	GO_Biological_Process_2023	-2.28289	1	In	In_2 Sox6_2	1	Regulation Of Trans-Synaptic Signaling	In_Sox6
54	Regulation Of Trans-Synaptic Signaling (GO:0099177)	-1.81891	1	Sox6	GO_Biological_Process_2023	2.56485	1	Opc	Opc_2 Sox6_2	1	Regulation Of Trans-Synaptic Signaling	Opc_Sox6
55	Regulation Of Trans-Synaptic Signaling (GO:0099177)	2.11473	0	Calb1	GO_Biological_Process_2023	2.39963	0	Ex	Ex_1 Calb1_1	1	Regulation Of Trans-Synaptic Signaling	Ex_Calb1
56	Regulation Of Trans-Synaptic Signaling (GO:0099177)	2.11473	0	Calb1	GO_Biological_Process_2023	-2.28289	1	In	In_2 Calb1_1	1	Regulation Of Trans-Synaptic Signaling	In_Calb1
57	Regulation Of Trans-Synaptic Signaling (GO:0099177)	2.11473	0	Calb1	GO_Biological_Process_2023	2.56485	1	Opc	Opc_2 Calb1_1	1	Regulation Of Trans-Synaptic Signaling	Opc_Calb1
58	Regulation Of Trans-Synaptic Signaling (GO:0099177)	-2.11048	2	End	GO_Biological_Process_2023	2.39963	0	Ex	Ex_1 End_3	1	Regulation Of Trans-Synaptic Signaling	Ex_End
59	Regulation Of Trans-Synaptic Signaling (GO:0099177)	-2.11048	2	End	GO_Biological_Process_2023	-2.28289	1	In	In_2 End_3	1	Regulation Of Trans-Synaptic Signaling	In_End
60	Regulation Of Trans-Synaptic Signaling (GO:0099177)	-2.11048	2	End	GO_Biological_Process_2023	2.56485	1	Opc	Opc_2 End_3	1	Regulation Of Trans-Synaptic Signaling	Opc_End
61	Regulation Of Trans-Synaptic Signaling (GO:0099177)	-2.28236	1	OPC	GO_Biological_Process_2023	2.39963	0	Ex	Ex_1 OPC_2	1	Regulation Of Trans-Synaptic Signaling	Ex_OPC
62	Regulation Of Trans-Synaptic Signaling (GO:0099177)	-2.28236	1	OPC	GO_Biological_Process_2023	-2.28289	1	In	In_2 OPC_2	1	Regulation Of Trans-Synaptic Signaling	In_OPC
63	Regulation Of Trans-Synaptic Signaling (GO:0099177)	-2.28236	1	OPC	GO_Biological_Process_2023	2.56485	1	Opc	Opc_2 OPC_2	1	Regulation Of Trans-Synaptic Signaling	Opc_OPC
64	Regulation Of Trans-Synaptic Signaling (GO:0099177)	-2.07425	0	Ex	GO_Biological_Process_2023	2.39963	0	Ex	Ex_1 Ex_1	1	Regulation Of Trans-Synaptic Signaling	Ex_Ex
65	Regulation Of Trans-Synaptic Signaling (GO:0099177)	-2.07425	0	Ex	GO_Biological_Process_2023	-2.28289	1	In	In_2 Ex_1	1	Regulation Of Trans-Synaptic Signaling	In_Ex
66	Regulation Of Trans-Synaptic Signaling (GO:0099177)	-2.07425	0	Ex	GO_Biological_Process_2023	2.56485	1	Opc	Opc_2 Ex_1	1	Regulation Of Trans-Synaptic Signaling	Opc_Ex
67	Regulation Of Trans-Synaptic Signaling (GO:0099177)	2.22712	1	Ex	GO_Biological_Process_2023	2.39963	0	Ex	Ex_1 Ex_2	1	Regulation Of Trans-Synaptic Signaling	Ex_Ex
68	Regulation Of Trans-Synaptic Signaling (GO:0099177)	2.22712	1	Ex	GO_Biological_Process_2023	-2.28289	1	In	In_2 Ex_2	1	Regulation Of Trans-Synaptic Signaling	In_Ex
69	Regulation Of Trans-Synaptic Signaling (GO:0099177)	2.22712	1	Ex	GO_Biological_Process_2023	2.56485	1	Opc	Opc_2 Ex_2	1	Regulation Of Trans-Synaptic Signaling	Opc_Ex
70	Regulation Of Trans-Synaptic Signaling (GO:0099177)	-2.60184	1	In	GO_Biological_Process_2023	2.39963	0	Ex	Ex_1 In_2	1	Regulation Of Trans-Synaptic Signaling	Ex_In
71	Regulation Of Trans-Synaptic Signaling (GO:0099177)	-2.60184	1	In	GO_Biological_Process_2023	-2.28289	1	In	In_2 In_2	1	Regulation Of Trans-Synaptic Signaling	In_In
72	Regulation Of Trans-Synaptic Signaling (GO:0099177)	-2.60184	1	In	GO_Biological_Process_2023	2.56485	1	Opc	Opc_2 In_2	1	Regulation Of Trans-Synaptic Signaling	Opc_In
73	Regulation Of Trans-Synaptic Signaling (GO:0099177)	-2.15278	1	Oli	GO_Biological_Process_2023	2.39963	0	Ex	Ex_1 Oli_2	1	Regulation Of Trans-Synaptic Signaling	Ex_Oli
74	Regulation Of Trans-Synaptic Signaling (GO:0099177)	-2.15278	1	Oli	GO_Biological_Process_2023	-2.28289	1	In	In_2 Oli_2	1	Regulation Of Trans-Synaptic Signaling	In_Oli
75	Regulation Of Trans-Synaptic Signaling (GO:0099177)	-2.15278	1	Oli	GO_Biological_Process_2023	2.56485	1	Opc	Opc_2 Oli_2	1	Regulation Of Trans-Synaptic Signaling	Opc_Oli
76	Positive Regulation Of Synaptic Transmission, Glutamatergic (GO:0051968)	1.80526	0	Sox6	GO_Biological_Process_2023	2.37357	0	Ex	Ex_1 Sox6_1	1	Positive Regulation Of Synaptic Transmission, Glutamatergic	Ex_Sox6
77	Positive Regulation Of Synaptic Transmission, Glutamatergic (GO:0051968)	1.80526	0	Sox6	GO_Biological_Process_2023	-2.06338	1	In	In_2 Sox6_1	1	Positive Regulation Of Synaptic Transmission, Glutamatergic	In_Sox6
78	Positive Regulation Of Synaptic Transmission, Glutamatergic (GO:0051968)	2.10783	0	Calb1	GO_Biological_Process_2023	2.37357	0	Ex	Ex_1 Calb1_1	1	Positive Regulation Of Synaptic Transmission, Glutamatergic	Ex_Calb1
79	Positive Regulation Of Synaptic Transmission, Glutamatergic (GO:0051968)	2.10783	0	Calb1	GO_Biological_Process_2023	-2.06338	1	In	In_2 Calb1_1	1	Positive Regulation Of Synaptic Transmission, Glutamatergic	In_Calb1
80	Positive Regulation Of Synaptic Transmission, Glutamatergic (GO:0051968)	-2.07879	2	End	GO_Biological_Process_2023	2.37357	0	Ex	Ex_1 End_3	1	Positive Regulation Of Synaptic Transmission, Glutamatergic	Ex_End
81	Positive Regulation Of Synaptic Transmission, Glutamatergic (GO:0051968)	-2.07879	2	End	GO_Biological_Process_2023	-2.06338	1	In	In_2 End_3	1	Positive Regulation Of Synaptic Transmission, Glutamatergic	In_End
82	Positive Regulation Of Synaptic Transmission, Glutamatergic (GO:0051968)	2.23587	1	Ex	GO_Biological_Process_2023	2.37357	0	Ex	Ex_1 Ex_2	1	Positive Regulation Of Synaptic Transmission, Glutamatergic	Ex_Ex
83	Positive Regulation Of Synaptic Transmission, Glutamatergic (GO:0051968)	2.23587	1	Ex	GO_Biological_Process_2023	-2.06338	1	In	In_2 Ex_2	1	Positive Regulation Of Synaptic Transmission, Glutamatergic	In_Ex
84	Positive Regulation Of Synaptic Transmission, Glutamatergic (GO:0051968)	-2.52522	1	In	GO_Biological_Process_2023	2.37357	0	Ex	Ex_1 In_2	1	Positive Regulation Of Synaptic Transmission, Glutamatergic	Ex_In
85	Positive Regulation Of Synaptic Transmission, Glutamatergic (GO:0051968)	-2.52522	1	In	GO_Biological_Process_2023	-2.06338	1	In	In_2 In_2	1	Positive Regulation Of Synaptic Transmission, Glutamatergic	In_In
86	Central Nervous System Neuron Axonogenesis (GO:0021955)	1.77965	0	Sox6	GO_Biological_Process_2023	1.74644	0	Oli	Oli_1 Sox6_1	1	Central Nervous System Neuron Axonogenesis	Oli_Sox6
87	Central Nervous System Neuron Axonogenesis (GO:0021955)	2.14784	0	Oli	GO_Biological_Process_2023	1.74644	0	Oli	Oli_1 Oli_1	1	Central Nervous System Neuron Axonogenesis	Oli_Oli
88	Ionotropic Glutamate Receptor Signaling Pathway (GO:0035235)	1.76441	0	Sox6	GO_Biological_Process_2023	2.20503	0	Ex	Ex_1 Sox6_1	1	Ionotropic Glutamate Receptor Signaling Pathway	Ex_Sox6
89	Ionotropic Glutamate Receptor Signaling Pathway (GO:0035235)	1.8214	0	Calb1	GO_Biological_Process_2023	2.20503	0	Ex	Ex_1 Calb1_1	1	Ionotropic Glutamate Receptor Signaling Pathway	Ex_Calb1
90	Endosome Organization (GO:0007032)	1.75929	0	Sox6	GO_Biological_Process_2023	-1.77046	0	In	In_1 Sox6_1	1	Endosome Organization	In_Sox6
91	Endosome Organization (GO:0007032)	1.75929	0	Sox6	GO_Biological_Process_2023	1.83767	1	In	In_2 Sox6_1	1	Endosome Organization	In_Sox6
92	Endosome Organization (GO:0007032)	1.76397	1	OPC	GO_Biological_Process_2023	-1.77046	0	In	In_1 OPC_2	1	Endosome Organization	In_OPC
93	Endosome Organization (GO:0007032)	1.76397	1	OPC	GO_Biological_Process_2023	1.83767	1	In	In_2 OPC_2	1	Endosome Organization	In_OPC
94	Endosome Organization (GO:0007032)	-1.84315	1	Ex	GO_Biological_Process_2023	-1.77046	0	In	In_1 Ex_2	1	Endosome Organization	In_Ex
95	Endosome Organization (GO:0007032)	-1.84315	1	Ex	GO_Biological_Process_2023	1.83767	1	In	In_2 Ex_2	1	Endosome Organization	In_Ex
96	Ribonucleoprotein Complex Biogenesis (GO:0022613)	-2.00038	0	Sox6	GO_Biological_Process_2023	1.70359	1	Ex	Ex_2 Sox6_1	1	Ribonucleoprotein Complex Biogenesis	Ex_Sox6
97	Ribonucleoprotein Complex Biogenesis (GO:0022613)	-2.00038	0	Sox6	GO_Biological_Process_2023	1.85092	0	Oli	Oli_1 Sox6_1	1	Ribonucleoprotein Complex Biogenesis	Oli_Sox6
98	Ribonucleoprotein Complex Biogenesis (GO:0022613)	-2.00038	0	Sox6	GO_Biological_Process_2023	2.19482	0	Mic	Mic_1 Sox6_1	1	Ribonucleoprotein Complex Biogenesis	Mic_Sox6
99	Ribonucleoprotein Complex Biogenesis (GO:0022613)	-2.15576	0	Calb1	GO_Biological_Process_2023	1.70359	1	Ex	Ex_2 Calb1_1	1	Ribonucleoprotein Complex Biogenesis	Ex_Calb1
100	Ribonucleoprotein Complex Biogenesis (GO:0022613)	-2.15576	0	Calb1	GO_Biological_Process_2023	1.85092	0	Oli	Oli_1 Calb1_1	1	Ribonucleoprotein Complex Biogenesis	Oli_Calb1
101	Ribonucleoprotein Complex Biogenesis (GO:0022613)	-2.15576	0	Calb1	GO_Biological_Process_2023	2.19482	0	Mic	Mic_1 Calb1_1	1	Ribonucleoprotein Complex Biogenesis	Mic_Calb1
102	Ribonucleoprotein Complex Biogenesis (GO:0022613)	1.98402	0	Mic	GO_Biological_Process_2023	1.70359	1	Ex	Ex_2 Mic_1	1	Ribonucleoprotein Complex Biogenesis	Ex_Mic
103	Ribonucleoprotein Complex Biogenesis (GO:0022613)	1.98402	0	Mic	GO_Biological_Process_2023	1.85092	0	Oli	Oli_1 Mic_1	1	Ribonucleoprotein Complex Biogenesis	Oli_Mic
104	Ribonucleoprotein Complex Biogenesis (GO:0022613)	1.98402	0	Mic	GO_Biological_Process_2023	2.19482	0	Mic	Mic_1 Mic_1	1	Ribonucleoprotein Complex Biogenesis	Mic_Mic
105	Ribonucleoprotein Complex Biogenesis (GO:0022613)	-2.31295	1	Mic	GO_Biological_Process_2023	1.70359	1	Ex	Ex_2 Mic_2	1	Ribonucleoprotein Complex Biogenesis	Ex_Mic
106	Ribonucleoprotein Complex Biogenesis (GO:0022613)	-2.31295	1	Mic	GO_Biological_Process_2023	1.85092	0	Oli	Oli_1 Mic_2	1	Ribonucleoprotein Complex Biogenesis	Oli_Mic
107	Ribonucleoprotein Complex Biogenesis (GO:0022613)	-2.31295	1	Mic	GO_Biological_Process_2023	2.19482	0	Mic	Mic_1 Mic_2	1	Ribonucleoprotein Complex Biogenesis	Mic_Mic
108	Ribonucleoprotein Complex Biogenesis (GO:0022613)	2.37537	0	End	GO_Biological_Process_2023	1.70359	1	Ex	Ex_2 End_1	1	Ribonucleoprotein Complex Biogenesis	Ex_End
109	Ribonucleoprotein Complex Biogenesis (GO:0022613)	2.37537	0	End	GO_Biological_Process_2023	1.85092	0	Oli	Oli_1 End_1	1	Ribonucleoprotein Complex Biogenesis	Oli_End
110	Ribonucleoprotein Complex Biogenesis (GO:0022613)	2.37537	0	End	GO_Biological_Process_2023	2.19482	0	Mic	Mic_1 End_1	1	Ribonucleoprotein Complex Biogenesis	Mic_End
111	Ribonucleoprotein Complex Biogenesis (GO:0022613)	-2.02005	1	End	GO_Biological_Process_2023	1.70359	1	Ex	Ex_2 End_2	1	Ribonucleoprotein Complex Biogenesis	Ex_End
112	Ribonucleoprotein Complex Biogenesis (GO:0022613)	-2.02005	1	End	GO_Biological_Process_2023	1.85092	0	Oli	Oli_1 End_2	1	Ribonucleoprotein Complex Biogenesis	Oli_End
113	Ribonucleoprotein Complex Biogenesis (GO:0022613)	-2.02005	1	End	GO_Biological_Process_2023	2.19482	0	Mic	Mic_1 End_2	1	Ribonucleoprotein Complex Biogenesis	Mic_End
114	Ribonucleoprotein Complex Biogenesis (GO:0022613)	1.98625	2	End	GO_Biological_Process_2023	1.70359	1	Ex	Ex_2 End_3	1	Ribonucleoprotein Complex Biogenesis	Ex_End
115	Ribonucleoprotein Complex Biogenesis (GO:0022613)	1.98625	2	End	GO_Biological_Process_2023	1.85092	0	Oli	Oli_1 End_3	1	Ribonucleoprotein Complex Biogenesis	Oli_End
116	Ribonucleoprotein Complex Biogenesis (GO:0022613)	1.98625	2	End	GO_Biological_Process_2023	2.19482	0	Mic	Mic_1 End_3	1	Ribonucleoprotein Complex Biogenesis	Mic_End
117	Ribonucleoprotein Complex Biogenesis (GO:0022613)	1.70351	1	OPC	GO_Biological_Process_2023	1.70359	1	Ex	Ex_2 OPC_2	1	Ribonucleoprotein Complex Biogenesis	Ex_OPC
118	Ribonucleoprotein Complex Biogenesis (GO:0022613)	1.70351	1	OPC	GO_Biological_Process_2023	1.85092	0	Oli	Oli_1 OPC_2	1	Ribonucleoprotein Complex Biogenesis	Oli_OPC
119	Ribonucleoprotein Complex Biogenesis (GO:0022613)	1.70351	1	OPC	GO_Biological_Process_2023	2.19482	0	Mic	Mic_1 OPC_2	1	Ribonucleoprotein Complex Biogenesis	Mic_OPC
120	Ribonucleoprotein Complex Biogenesis (GO:0022613)	2.00426	0	Ex	GO_Biological_Process_2023	1.70359	1	Ex	Ex_2 Ex_1	1	Ribonucleoprotein Complex Biogenesis	Ex_Ex
121	Ribonucleoprotein Complex Biogenesis (GO:0022613)	2.00426	0	Ex	GO_Biological_Process_2023	1.85092	0	Oli	Oli_1 Ex_1	1	Ribonucleoprotein Complex Biogenesis	Oli_Ex
122	Ribonucleoprotein Complex Biogenesis (GO:0022613)	2.00426	0	Ex	GO_Biological_Process_2023	2.19482	0	Mic	Mic_1 Ex_1	1	Ribonucleoprotein Complex Biogenesis	Mic_Ex
123	Ribonucleoprotein Complex Biogenesis (GO:0022613)	-2.07377	1	Ex	GO_Biological_Process_2023	1.70359	1	Ex	Ex_2 Ex_2	1	Ribonucleoprotein Complex Biogenesis	Ex_Ex
124	Ribonucleoprotein Complex Biogenesis (GO:0022613)	-2.07377	1	Ex	GO_Biological_Process_2023	1.85092	0	Oli	Oli_1 Ex_2	1	Ribonucleoprotein Complex Biogenesis	Oli_Ex
125	Ribonucleoprotein Complex Biogenesis (GO:0022613)	-2.07377	1	Ex	GO_Biological_Process_2023	2.19482	0	Mic	Mic_1 Ex_2	1	Ribonucleoprotein Complex Biogenesis	Mic_Ex
126	Ribonucleoprotein Complex Biogenesis (GO:0022613)	1.66442	1	Oli	GO_Biological_Process_2023	1.70359	1	Ex	Ex_2 Oli_2	1	Ribonucleoprotein Complex Biogenesis	Ex_Oli
127	Ribonucleoprotein Complex Biogenesis (GO:0022613)	1.66442	1	Oli	GO_Biological_Process_2023	1.85092	0	Oli	Oli_1 Oli_2	1	Ribonucleoprotein Complex Biogenesis	Oli_Oli
128	Ribonucleoprotein Complex Biogenesis (GO:0022613)	1.66442	1	Oli	GO_Biological_Process_2023	2.19482	0	Mic	Mic_1 Oli_2	1	Ribonucleoprotein Complex Biogenesis	Mic_Oli
129	Gene Expression (GO:0010467)	-2.19195	0	Sox6	GO_Biological_Process_2023	-1.7371	0	Ex	Ex_1 Sox6_1	1	Gene Expression	Ex_Sox6
130	Gene Expression (GO:0010467)	-2.19195	0	Sox6	GO_Biological_Process_2023	1.82305	1	Ex	Ex_2 Sox6_1	1	Gene Expression	Ex_Sox6
131	Gene Expression (GO:0010467)	-2.19195	0	Sox6	GO_Biological_Process_2023	1.93594	0	Oli	Oli_1 Sox6_1	1	Gene Expression	Oli_Sox6
132	Gene Expression (GO:0010467)	-2.19195	0	Sox6	GO_Biological_Process_2023	-1.78205	1	Oli	Oli_2 Sox6_1	1	Gene Expression	Oli_Sox6
133	Gene Expression (GO:0010467)	-2.19195	0	Sox6	GO_Biological_Process_2023	-1.76077	0	In	In_1 Sox6_1	1	Gene Expression	In_Sox6
134	Gene Expression (GO:0010467)	-2.19195	0	Sox6	GO_Biological_Process_2023	1.81468	1	In	In_2 Sox6_1	1	Gene Expression	In_Sox6
135	Gene Expression (GO:0010467)	-2.19195	0	Sox6	GO_Biological_Process_2023	2.38427	0	Mic	Mic_1 Sox6_1	1	Gene Expression	Mic_Sox6
136	Gene Expression (GO:0010467)	-2.19195	0	Sox6	GO_Biological_Process_2023	2.31526	1	Mic	Mic_2 Sox6_1	1	Gene Expression	Mic_Sox6
137	Gene Expression (GO:0010467)	-2.19195	0	Sox6	GO_Biological_Process_2023	1.87082	0	Opc	Opc_1 Sox6_1	1	Gene Expression	Opc_Sox6
138	Gene Expression (GO:0010467)	-2.23824	0	Calb1	GO_Biological_Process_2023	-1.7371	0	Ex	Ex_1 Calb1_1	1	Gene Expression	Ex_Calb1
139	Gene Expression (GO:0010467)	-2.23824	0	Calb1	GO_Biological_Process_2023	1.82305	1	Ex	Ex_2 Calb1_1	1	Gene Expression	Ex_Calb1
140	Gene Expression (GO:0010467)	-2.23824	0	Calb1	GO_Biological_Process_2023	1.93594	0	Oli	Oli_1 Calb1_1	1	Gene Expression	Oli_Calb1
141	Gene Expression (GO:0010467)	-2.23824	0	Calb1	GO_Biological_Process_2023	-1.78205	1	Oli	Oli_2 Calb1_1	1	Gene Expression	Oli_Calb1
142	Gene Expression (GO:0010467)	-2.23824	0	Calb1	GO_Biological_Process_2023	-1.76077	0	In	In_1 Calb1_1	1	Gene Expression	In_Calb1
143	Gene Expression (GO:0010467)	-2.23824	0	Calb1	GO_Biological_Process_2023	1.81468	1	In	In_2 Calb1_1	1	Gene Expression	In_Calb1
144	Gene Expression (GO:0010467)	-2.23824	0	Calb1	GO_Biological_Process_2023	2.38427	0	Mic	Mic_1 Calb1_1	1	Gene Expression	Mic_Calb1
145	Gene Expression (GO:0010467)	-2.23824	0	Calb1	GO_Biological_Process_2023	2.31526	1	Mic	Mic_2 Calb1_1	1	Gene Expression	Mic_Calb1
146	Gene Expression (GO:0010467)	-2.23824	0	Calb1	GO_Biological_Process_2023	1.87082	0	Opc	Opc_1 Calb1_1	1	Gene Expression	Opc_Calb1
147	Gene Expression (GO:0010467)	2.12069	0	Mic	GO_Biological_Process_2023	-1.7371	0	Ex	Ex_1 Mic_1	1	Gene Expression	Ex_Mic
148	Gene Expression (GO:0010467)	2.12069	0	Mic	GO_Biological_Process_2023	1.82305	1	Ex	Ex_2 Mic_1	1	Gene Expression	Ex_Mic
149	Gene Expression (GO:0010467)	2.12069	0	Mic	GO_Biological_Process_2023	1.93594	0	Oli	Oli_1 Mic_1	1	Gene Expression	Oli_Mic
150	Gene Expression (GO:0010467)	2.12069	0	Mic	GO_Biological_Process_2023	-1.78205	1	Oli	Oli_2 Mic_1	1	Gene Expression	Oli_Mic
151	Gene Expression (GO:0010467)	2.12069	0	Mic	GO_Biological_Process_2023	-1.76077	0	In	In_1 Mic_1	1	Gene Expression	In_Mic
152	Gene Expression (GO:0010467)	2.12069	0	Mic	GO_Biological_Process_2023	1.81468	1	In	In_2 Mic_1	1	Gene Expression	In_Mic
153	Gene Expression (GO:0010467)	2.12069	0	Mic	GO_Biological_Process_2023	2.38427	0	Mic	Mic_1 Mic_1	1	Gene Expression	Mic_Mic
154	Gene Expression (GO:0010467)	2.12069	0	Mic	GO_Biological_Process_2023	2.31526	1	Mic	Mic_2 Mic_1	1	Gene Expression	Mic_Mic
155	Gene Expression (GO:0010467)	2.12069	0	Mic	GO_Biological_Process_2023	1.87082	0	Opc	Opc_1 Mic_1	1	Gene Expression	Opc_Mic
156	Gene Expression (GO:0010467)	-2.51114	1	Mic	GO_Biological_Process_2023	-1.7371	0	Ex	Ex_1 Mic_2	1	Gene Expression	Ex_Mic
157	Gene Expression (GO:0010467)	-2.51114	1	Mic	GO_Biological_Process_2023	1.82305	1	Ex	Ex_2 Mic_2	1	Gene Expression	Ex_Mic
158	Gene Expression (GO:0010467)	-2.51114	1	Mic	GO_Biological_Process_2023	1.93594	0	Oli	Oli_1 Mic_2	1	Gene Expression	Oli_Mic
159	Gene Expression (GO:0010467)	-2.51114	1	Mic	GO_Biological_Process_2023	-1.78205	1	Oli	Oli_2 Mic_2	1	Gene Expression	Oli_Mic
160	Gene Expression (GO:0010467)	-2.51114	1	Mic	GO_Biological_Process_2023	-1.76077	0	In	In_1 Mic_2	1	Gene Expression	In_Mic
161	Gene Expression (GO:0010467)	-2.51114	1	Mic	GO_Biological_Process_2023	1.81468	1	In	In_2 Mic_2	1	Gene Expression	In_Mic
162	Gene Expression (GO:0010467)	-2.51114	1	Mic	GO_Biological_Process_2023	2.38427	0	Mic	Mic_1 Mic_2	1	Gene Expression	Mic_Mic
163	Gene Expression (GO:0010467)	-2.51114	1	Mic	GO_Biological_Process_2023	2.31526	1	Mic	Mic_2 Mic_2	1	Gene Expression	Mic_Mic
164	Gene Expression (GO:0010467)	-2.51114	1	Mic	GO_Biological_Process_2023	1.87082	0	Opc	Opc_1 Mic_2	1	Gene Expression	Opc_Mic
165	Gene Expression (GO:0010467)	2.56647	0	End	GO_Biological_Process_2023	-1.7371	0	Ex	Ex_1 End_1	1	Gene Expression	Ex_End
166	Gene Expression (GO:0010467)	2.56647	0	End	GO_Biological_Process_2023	1.82305	1	Ex	Ex_2 End_1	1	Gene Expression	Ex_End
167	Gene Expression (GO:0010467)	2.56647	0	End	GO_Biological_Process_2023	1.93594	0	Oli	Oli_1 End_1	1	Gene Expression	Oli_End
168	Gene Expression (GO:0010467)	2.56647	0	End	GO_Biological_Process_2023	-1.78205	1	Oli	Oli_2 End_1	1	Gene Expression	Oli_End
169	Gene Expression (GO:0010467)	2.56647	0	End	GO_Biological_Process_2023	-1.76077	0	In	In_1 End_1	1	Gene Expression	In_End
170	Gene Expression (GO:0010467)	2.56647	0	End	GO_Biological_Process_2023	1.81468	1	In	In_2 End_1	1	Gene Expression	In_End
171	Gene Expression (GO:0010467)	2.56647	0	End	GO_Biological_Process_2023	2.38427	0	Mic	Mic_1 End_1	1	Gene Expression	Mic_End
172	Gene Expression (GO:0010467)	2.56647	0	End	GO_Biological_Process_2023	2.31526	1	Mic	Mic_2 End_1	1	Gene Expression	Mic_End
173	Gene Expression (GO:0010467)	2.56647	0	End	GO_Biological_Process_2023	1.87082	0	Opc	Opc_1 End_1	1	Gene Expression	Opc_End
174	Gene Expression (GO:0010467)	-2.23483	1	End	GO_Biological_Process_2023	-1.7371	0	Ex	Ex_1 End_2	1	Gene Expression	Ex_End
175	Gene Expression (GO:0010467)	-2.23483	1	End	GO_Biological_Process_2023	1.82305	1	Ex	Ex_2 End_2	1	Gene Expression	Ex_End
176	Gene Expression (GO:0010467)	-2.23483	1	End	GO_Biological_Process_2023	1.93594	0	Oli	Oli_1 End_2	1	Gene Expression	Oli_End
177	Gene Expression (GO:0010467)	-2.23483	1	End	GO_Biological_Process_2023	-1.78205	1	Oli	Oli_2 End_2	1	Gene Expression	Oli_End
178	Gene Expression (GO:0010467)	-2.23483	1	End	GO_Biological_Process_2023	-1.76077	0	In	In_1 End_2	1	Gene Expression	In_End
179	Gene Expression (GO:0010467)	-2.23483	1	End	GO_Biological_Process_2023	1.81468	1	In	In_2 End_2	1	Gene Expression	In_End
180	Gene Expression (GO:0010467)	-2.23483	1	End	GO_Biological_Process_2023	2.38427	0	Mic	Mic_1 End_2	1	Gene Expression	Mic_End
181	Gene Expression (GO:0010467)	-2.23483	1	End	GO_Biological_Process_2023	2.31526	1	Mic	Mic_2 End_2	1	Gene Expression	Mic_End
182	Gene Expression (GO:0010467)	-2.23483	1	End	GO_Biological_Process_2023	1.87082	0	Opc	Opc_1 End_2	1	Gene Expression	Opc_End
183	Gene Expression (GO:0010467)	2.11483	2	End	GO_Biological_Process_2023	-1.7371	0	Ex	Ex_1 End_3	1	Gene Expression	Ex_End
184	Gene Expression (GO:0010467)	2.11483	2	End	GO_Biological_Process_2023	1.82305	1	Ex	Ex_2 End_3	1	Gene Expression	Ex_End
185	Gene Expression (GO:0010467)	2.11483	2	End	GO_Biological_Process_2023	1.93594	0	Oli	Oli_1 End_3	1	Gene Expression	Oli_End
186	Gene Expression (GO:0010467)	2.11483	2	End	GO_Biological_Process_2023	-1.78205	1	Oli	Oli_2 End_3	1	Gene Expression	Oli_End
187	Gene Expression (GO:0010467)	2.11483	2	End	GO_Biological_Process_2023	-1.76077	0	In	In_1 End_3	1	Gene Expression	In_End
188	Gene Expression (GO:0010467)	2.11483	2	End	GO_Biological_Process_2023	1.81468	1	In	In_2 End_3	1	Gene Expression	In_End
189	Gene Expression (GO:0010467)	2.11483	2	End	GO_Biological_Process_2023	2.38427	0	Mic	Mic_1 End_3	1	Gene Expression	Mic_End
190	Gene Expression (GO:0010467)	2.11483	2	End	GO_Biological_Process_2023	2.31526	1	Mic	Mic_2 End_3	1	Gene Expression	Mic_End
191	Gene Expression (GO:0010467)	2.11483	2	End	GO_Biological_Process_2023	1.87082	0	Opc	Opc_1 End_3	1	Gene Expression	Opc_End
192	Gene Expression (GO:0010467)	1.76207	1	OPC	GO_Biological_Process_2023	-1.7371	0	Ex	Ex_1 OPC_2	1	Gene Expression	Ex_OPC
193	Gene Expression (GO:0010467)	1.76207	1	OPC	GO_Biological_Process_2023	1.82305	1	Ex	Ex_2 OPC_2	1	Gene Expression	Ex_OPC
194	Gene Expression (GO:0010467)	1.76207	1	OPC	GO_Biological_Process_2023	1.93594	0	Oli	Oli_1 OPC_2	1	Gene Expression	Oli_OPC
195	Gene Expression (GO:0010467)	1.76207	1	OPC	GO_Biological_Process_2023	-1.78205	1	Oli	Oli_2 OPC_2	1	Gene Expression	Oli_OPC
196	Gene Expression (GO:0010467)	1.76207	1	OPC	GO_Biological_Process_2023	-1.76077	0	In	In_1 OPC_2	1	Gene Expression	In_OPC
197	Gene Expression (GO:0010467)	1.76207	1	OPC	GO_Biological_Process_2023	1.81468	1	In	In_2 OPC_2	1	Gene Expression	In_OPC
198	Gene Expression (GO:0010467)	1.76207	1	OPC	GO_Biological_Process_2023	2.38427	0	Mic	Mic_1 OPC_2	1	Gene Expression	Mic_OPC
199	Gene Expression (GO:0010467)	1.76207	1	OPC	GO_Biological_Process_2023	2.31526	1	Mic	Mic_2 OPC_2	1	Gene Expression	Mic_OPC
200	Gene Expression (GO:0010467)	1.76207	1	OPC	GO_Biological_Process_2023	1.87082	0	Opc	Opc_1 OPC_2	1	Gene Expression	Opc_OPC
201	Gene Expression (GO:0010467)	2.12858	0	Ex	GO_Biological_Process_2023	-1.7371	0	Ex	Ex_1 Ex_1	1	Gene Expression	Ex_Ex
202	Gene Expression (GO:0010467)	2.12858	0	Ex	GO_Biological_Process_2023	1.82305	1	Ex	Ex_2 Ex_1	1	Gene Expression	Ex_Ex
203	Gene Expression (GO:0010467)	2.12858	0	Ex	GO_Biological_Process_2023	1.93594	0	Oli	Oli_1 Ex_1	1	Gene Expression	Oli_Ex
204	Gene Expression (GO:0010467)	2.12858	0	Ex	GO_Biological_Process_2023	-1.78205	1	Oli	Oli_2 Ex_1	1	Gene Expression	Oli_Ex
205	Gene Expression (GO:0010467)	2.12858	0	Ex	GO_Biological_Process_2023	-1.76077	0	In	In_1 Ex_1	1	Gene Expression	In_Ex
206	Gene Expression (GO:0010467)	2.12858	0	Ex	GO_Biological_Process_2023	1.81468	1	In	In_2 Ex_1	1	Gene Expression	In_Ex
207	Gene Expression (GO:0010467)	2.12858	0	Ex	GO_Biological_Process_2023	2.38427	0	Mic	Mic_1 Ex_1	1	Gene Expression	Mic_Ex
208	Gene Expression (GO:0010467)	2.12858	0	Ex	GO_Biological_Process_2023	2.31526	1	Mic	Mic_2 Ex_1	1	Gene Expression	Mic_Ex
209	Gene Expression (GO:0010467)	2.12858	0	Ex	GO_Biological_Process_2023	1.87082	0	Opc	Opc_1 Ex_1	1	Gene Expression	Opc_Ex
210	Gene Expression (GO:0010467)	-2.1895	1	Ex	GO_Biological_Process_2023	-1.7371	0	Ex	Ex_1 Ex_2	1	Gene Expression	Ex_Ex
211	Gene Expression (GO:0010467)	-2.1895	1	Ex	GO_Biological_Process_2023	1.82305	1	Ex	Ex_2 Ex_2	1	Gene Expression	Ex_Ex
212	Gene Expression (GO:0010467)	-2.1895	1	Ex	GO_Biological_Process_2023	1.93594	0	Oli	Oli_1 Ex_2	1	Gene Expression	Oli_Ex
213	Gene Expression (GO:0010467)	-2.1895	1	Ex	GO_Biological_Process_2023	-1.78205	1	Oli	Oli_2 Ex_2	1	Gene Expression	Oli_Ex
214	Gene Expression (GO:0010467)	-2.1895	1	Ex	GO_Biological_Process_2023	-1.76077	0	In	In_1 Ex_2	1	Gene Expression	In_Ex
215	Gene Expression (GO:0010467)	-2.1895	1	Ex	GO_Biological_Process_2023	1.81468	1	In	In_2 Ex_2	1	Gene Expression	In_Ex
216	Gene Expression (GO:0010467)	-2.1895	1	Ex	GO_Biological_Process_2023	2.38427	0	Mic	Mic_1 Ex_2	1	Gene Expression	Mic_Ex
217	Gene Expression (GO:0010467)	-2.1895	1	Ex	GO_Biological_Process_2023	2.31526	1	Mic	Mic_2 Ex_2	1	Gene Expression	Mic_Ex
218	Gene Expression (GO:0010467)	-2.1895	1	Ex	GO_Biological_Process_2023	1.87082	0	Opc	Opc_1 Ex_2	1	Gene Expression	Opc_Ex
219	Gene Expression (GO:0010467)	1.78043	1	Oli	GO_Biological_Process_2023	-1.7371	0	Ex	Ex_1 Oli_2	1	Gene Expression	Ex_Oli
220	Gene Expression (GO:0010467)	1.78043	1	Oli	GO_Biological_Process_2023	1.82305	1	Ex	Ex_2 Oli_2	1	Gene Expression	Ex_Oli
221	Gene Expression (GO:0010467)	1.78043	1	Oli	GO_Biological_Process_2023	1.93594	0	Oli	Oli_1 Oli_2	1	Gene Expression	Oli_Oli
222	Gene Expression (GO:0010467)	1.78043	1	Oli	GO_Biological_Process_2023	-1.78205	1	Oli	Oli_2 Oli_2	1	Gene Expression	Oli_Oli
223	Gene Expression (GO:0010467)	1.78043	1	Oli	GO_Biological_Process_2023	-1.76077	0	In	In_1 Oli_2	1	Gene Expression	In_Oli
224	Gene Expression (GO:0010467)	1.78043	1	Oli	GO_Biological_Process_2023	1.81468	1	In	In_2 Oli_2	1	Gene Expression	In_Oli
225	Gene Expression (GO:0010467)	1.78043	1	Oli	GO_Biological_Process_2023	2.38427	0	Mic	Mic_1 Oli_2	1	Gene Expression	Mic_Oli
226	Gene Expression (GO:0010467)	1.78043	1	Oli	GO_Biological_Process_2023	2.31526	1	Mic	Mic_2 Oli_2	1	Gene Expression	Mic_Oli
227	Gene Expression (GO:0010467)	1.78043	1	Oli	GO_Biological_Process_2023	1.87082	0	Opc	Opc_1 Oli_2	1	Gene Expression	Opc_Oli
228	Ribosome Assembly (GO:0042255)	-2.24862	0	Sox6	GO_Biological_Process_2023	-1.84145	0	Ex	Ex_1 Sox6_1	1	Ribosome Assembly	Ex_Sox6
229	Ribosome Assembly (GO:0042255)	-2.24862	0	Sox6	GO_Biological_Process_2023	1.83902	1	Ex	Ex_2 Sox6_1	1	Ribosome Assembly	Ex_Sox6
230	Ribosome Assembly (GO:0042255)	-2.24862	0	Sox6	GO_Biological_Process_2023	1.9083	0	Oli	Oli_1 Sox6_1	1	Ribosome Assembly	Oli_Sox6
231	Ribosome Assembly (GO:0042255)	-2.24862	0	Sox6	GO_Biological_Process_2023	-1.83478	1	Oli	Oli_2 Sox6_1	1	Ribosome Assembly	Oli_Sox6
232	Ribosome Assembly (GO:0042255)	-2.24862	0	Sox6	GO_Biological_Process_2023	-1.81936	0	In	In_1 Sox6_1	1	Ribosome Assembly	In_Sox6
233	Ribosome Assembly (GO:0042255)	-2.24862	0	Sox6	GO_Biological_Process_2023	1.823	1	In	In_2 Sox6_1	1	Ribosome Assembly	In_Sox6
234	Ribosome Assembly (GO:0042255)	-2.24862	0	Sox6	GO_Biological_Process_2023	1.97039	0	Mic	Mic_1 Sox6_1	1	Ribosome Assembly	Mic_Sox6
235	Ribosome Assembly (GO:0042255)	-2.24862	0	Sox6	GO_Biological_Process_2023	1.90408	0	Opc	Opc_1 Sox6_1	1	Ribosome Assembly	Opc_Sox6
236	Ribosome Assembly (GO:0042255)	-2.24862	0	Sox6	GO_Biological_Process_2023	-1.84179	1	Opc	Opc_2 Sox6_1	1	Ribosome Assembly	Opc_Sox6
237	Ribosome Assembly (GO:0042255)	-2.00583	0	Calb1	GO_Biological_Process_2023	-1.84145	0	Ex	Ex_1 Calb1_1	1	Ribosome Assembly	Ex_Calb1
238	Ribosome Assembly (GO:0042255)	-2.00583	0	Calb1	GO_Biological_Process_2023	1.83902	1	Ex	Ex_2 Calb1_1	1	Ribosome Assembly	Ex_Calb1
239	Ribosome Assembly (GO:0042255)	-2.00583	0	Calb1	GO_Biological_Process_2023	1.9083	0	Oli	Oli_1 Calb1_1	1	Ribosome Assembly	Oli_Calb1
240	Ribosome Assembly (GO:0042255)	-2.00583	0	Calb1	GO_Biological_Process_2023	-1.83478	1	Oli	Oli_2 Calb1_1	1	Ribosome Assembly	Oli_Calb1
241	Ribosome Assembly (GO:0042255)	-2.00583	0	Calb1	GO_Biological_Process_2023	-1.81936	0	In	In_1 Calb1_1	1	Ribosome Assembly	In_Calb1
242	Ribosome Assembly (GO:0042255)	-2.00583	0	Calb1	GO_Biological_Process_2023	1.823	1	In	In_2 Calb1_1	1	Ribosome Assembly	In_Calb1
243	Ribosome Assembly (GO:0042255)	-2.00583	0	Calb1	GO_Biological_Process_2023	1.97039	0	Mic	Mic_1 Calb1_1	1	Ribosome Assembly	Mic_Calb1
244	Ribosome Assembly (GO:0042255)	-2.00583	0	Calb1	GO_Biological_Process_2023	1.90408	0	Opc	Opc_1 Calb1_1	1	Ribosome Assembly	Opc_Calb1
245	Ribosome Assembly (GO:0042255)	-2.00583	0	Calb1	GO_Biological_Process_2023	-1.84179	1	Opc	Opc_2 Calb1_1	1	Ribosome Assembly	Opc_Calb1
246	Ribosome Assembly (GO:0042255)	-2.18688	1	Mic	GO_Biological_Process_2023	-1.84145	0	Ex	Ex_1 Mic_2	1	Ribosome Assembly	Ex_Mic
247	Ribosome Assembly (GO:0042255)	-2.18688	1	Mic	GO_Biological_Process_2023	1.83902	1	Ex	Ex_2 Mic_2	1	Ribosome Assembly	Ex_Mic
248	Ribosome Assembly (GO:0042255)	-2.18688	1	Mic	GO_Biological_Process_2023	1.9083	0	Oli	Oli_1 Mic_2	1	Ribosome Assembly	Oli_Mic
249	Ribosome Assembly (GO:0042255)	-2.18688	1	Mic	GO_Biological_Process_2023	-1.83478	1	Oli	Oli_2 Mic_2	1	Ribosome Assembly	Oli_Mic
250	Ribosome Assembly (GO:0042255)	-2.18688	1	Mic	GO_Biological_Process_2023	-1.81936	0	In	In_1 Mic_2	1	Ribosome Assembly	In_Mic
251	Ribosome Assembly (GO:0042255)	-2.18688	1	Mic	GO_Biological_Process_2023	1.823	1	In	In_2 Mic_2	1	Ribosome Assembly	In_Mic
252	Ribosome Assembly (GO:0042255)	-2.18688	1	Mic	GO_Biological_Process_2023	1.97039	0	Mic	Mic_1 Mic_2	1	Ribosome Assembly	Mic_Mic
253	Ribosome Assembly (GO:0042255)	-2.18688	1	Mic	GO_Biological_Process_2023	1.90408	0	Opc	Opc_1 Mic_2	1	Ribosome Assembly	Opc_Mic
254	Ribosome Assembly (GO:0042255)	-2.18688	1	Mic	GO_Biological_Process_2023	-1.84179	1	Opc	Opc_2 Mic_2	1	Ribosome Assembly	Opc_Mic
255	Ribosome Assembly (GO:0042255)	2.23431	0	End	GO_Biological_Process_2023	-1.84145	0	Ex	Ex_1 End_1	1	Ribosome Assembly	Ex_End
256	Ribosome Assembly (GO:0042255)	2.23431	0	End	GO_Biological_Process_2023	1.83902	1	Ex	Ex_2 End_1	1	Ribosome Assembly	Ex_End
257	Ribosome Assembly (GO:0042255)	2.23431	0	End	GO_Biological_Process_2023	1.9083	0	Oli	Oli_1 End_1	1	Ribosome Assembly	Oli_End
258	Ribosome Assembly (GO:0042255)	2.23431	0	End	GO_Biological_Process_2023	-1.83478	1	Oli	Oli_2 End_1	1	Ribosome Assembly	Oli_End
259	Ribosome Assembly (GO:0042255)	2.23431	0	End	GO_Biological_Process_2023	-1.81936	0	In	In_1 End_1	1	Ribosome Assembly	In_End
260	Ribosome Assembly (GO:0042255)	2.23431	0	End	GO_Biological_Process_2023	1.823	1	In	In_2 End_1	1	Ribosome Assembly	In_End
261	Ribosome Assembly (GO:0042255)	2.23431	0	End	GO_Biological_Process_2023	1.97039	0	Mic	Mic_1 End_1	1	Ribosome Assembly	Mic_End
262	Ribosome Assembly (GO:0042255)	2.23431	0	End	GO_Biological_Process_2023	1.90408	0	Opc	Opc_1 End_1	1	Ribosome Assembly	Opc_End
263	Ribosome Assembly (GO:0042255)	2.23431	0	End	GO_Biological_Process_2023	-1.84179	1	Opc	Opc_2 End_1	1	Ribosome Assembly	Opc_End
264	Ribosome Assembly (GO:0042255)	-2.0928	1	End	GO_Biological_Process_2023	-1.84145	0	Ex	Ex_1 End_2	1	Ribosome Assembly	Ex_End
265	Ribosome Assembly (GO:0042255)	-2.0928	1	End	GO_Biological_Process_2023	1.83902	1	Ex	Ex_2 End_2	1	Ribosome Assembly	Ex_End
266	Ribosome Assembly (GO:0042255)	-2.0928	1	End	GO_Biological_Process_2023	1.9083	0	Oli	Oli_1 End_2	1	Ribosome Assembly	Oli_End
267	Ribosome Assembly (GO:0042255)	-2.0928	1	End	GO_Biological_Process_2023	-1.83478	1	Oli	Oli_2 End_2	1	Ribosome Assembly	Oli_End
268	Ribosome Assembly (GO:0042255)	-2.0928	1	End	GO_Biological_Process_2023	-1.81936	0	In	In_1 End_2	1	Ribosome Assembly	In_End
269	Ribosome Assembly (GO:0042255)	-2.0928	1	End	GO_Biological_Process_2023	1.823	1	In	In_2 End_2	1	Ribosome Assembly	In_End
270	Ribosome Assembly (GO:0042255)	-2.0928	1	End	GO_Biological_Process_2023	1.97039	0	Mic	Mic_1 End_2	1	Ribosome Assembly	Mic_End
271	Ribosome Assembly (GO:0042255)	-2.0928	1	End	GO_Biological_Process_2023	1.90408	0	Opc	Opc_1 End_2	1	Ribosome Assembly	Opc_End
272	Ribosome Assembly (GO:0042255)	-2.0928	1	End	GO_Biological_Process_2023	-1.84179	1	Opc	Opc_2 End_2	1	Ribosome Assembly	Opc_End
273	Ribosome Assembly (GO:0042255)	2.03813	2	End	GO_Biological_Process_2023	-1.84145	0	Ex	Ex_1 End_3	1	Ribosome Assembly	Ex_End
274	Ribosome Assembly (GO:0042255)	2.03813	2	End	GO_Biological_Process_2023	1.83902	1	Ex	Ex_2 End_3	1	Ribosome Assembly	Ex_End
275	Ribosome Assembly (GO:0042255)	2.03813	2	End	GO_Biological_Process_2023	1.9083	0	Oli	Oli_1 End_3	1	Ribosome Assembly	Oli_End
276	Ribosome Assembly (GO:0042255)	2.03813	2	End	GO_Biological_Process_2023	-1.83478	1	Oli	Oli_2 End_3	1	Ribosome Assembly	Oli_End
277	Ribosome Assembly (GO:0042255)	2.03813	2	End	GO_Biological_Process_2023	-1.81936	0	In	In_1 End_3	1	Ribosome Assembly	In_End
278	Ribosome Assembly (GO:0042255)	2.03813	2	End	GO_Biological_Process_2023	1.823	1	In	In_2 End_3	1	Ribosome Assembly	In_End
279	Ribosome Assembly (GO:0042255)	2.03813	2	End	GO_Biological_Process_2023	1.97039	0	Mic	Mic_1 End_3	1	Ribosome Assembly	Mic_End
280	Ribosome Assembly (GO:0042255)	2.03813	2	End	GO_Biological_Process_2023	1.90408	0	Opc	Opc_1 End_3	1	Ribosome Assembly	Opc_End
281	Ribosome Assembly (GO:0042255)	2.03813	2	End	GO_Biological_Process_2023	-1.84179	1	Opc	Opc_2 End_3	1	Ribosome Assembly	Opc_End
282	Ribosome Assembly (GO:0042255)	1.71907	1	OPC	GO_Biological_Process_2023	-1.84145	0	Ex	Ex_1 OPC_2	1	Ribosome Assembly	Ex_OPC
283	Ribosome Assembly (GO:0042255)	1.71907	1	OPC	GO_Biological_Process_2023	1.83902	1	Ex	Ex_2 OPC_2	1	Ribosome Assembly	Ex_OPC
284	Ribosome Assembly (GO:0042255)	1.71907	1	OPC	GO_Biological_Process_2023	1.9083	0	Oli	Oli_1 OPC_2	1	Ribosome Assembly	Oli_OPC
285	Ribosome Assembly (GO:0042255)	1.71907	1	OPC	GO_Biological_Process_2023	-1.83478	1	Oli	Oli_2 OPC_2	1	Ribosome Assembly	Oli_OPC
286	Ribosome Assembly (GO:0042255)	1.71907	1	OPC	GO_Biological_Process_2023	-1.81936	0	In	In_1 OPC_2	1	Ribosome Assembly	In_OPC
287	Ribosome Assembly (GO:0042255)	1.71907	1	OPC	GO_Biological_Process_2023	1.823	1	In	In_2 OPC_2	1	Ribosome Assembly	In_OPC
288	Ribosome Assembly (GO:0042255)	1.71907	1	OPC	GO_Biological_Process_2023	1.97039	0	Mic	Mic_1 OPC_2	1	Ribosome Assembly	Mic_OPC
289	Ribosome Assembly (GO:0042255)	1.71907	1	OPC	GO_Biological_Process_2023	1.90408	0	Opc	Opc_1 OPC_2	1	Ribosome Assembly	Opc_OPC
290	Ribosome Assembly (GO:0042255)	1.71907	1	OPC	GO_Biological_Process_2023	-1.84179	1	Opc	Opc_2 OPC_2	1	Ribosome Assembly	Opc_OPC
291	Ribosome Assembly (GO:0042255)	1.97262	0	Ex	GO_Biological_Process_2023	-1.84145	0	Ex	Ex_1 Ex_1	1	Ribosome Assembly	Ex_Ex
292	Ribosome Assembly (GO:0042255)	1.97262	0	Ex	GO_Biological_Process_2023	1.83902	1	Ex	Ex_2 Ex_1	1	Ribosome Assembly	Ex_Ex
293	Ribosome Assembly (GO:0042255)	1.97262	0	Ex	GO_Biological_Process_2023	1.9083	0	Oli	Oli_1 Ex_1	1	Ribosome Assembly	Oli_Ex
294	Ribosome Assembly (GO:0042255)	1.97262	0	Ex	GO_Biological_Process_2023	-1.83478	1	Oli	Oli_2 Ex_1	1	Ribosome Assembly	Oli_Ex
295	Ribosome Assembly (GO:0042255)	1.97262	0	Ex	GO_Biological_Process_2023	-1.81936	0	In	In_1 Ex_1	1	Ribosome Assembly	In_Ex
296	Ribosome Assembly (GO:0042255)	1.97262	0	Ex	GO_Biological_Process_2023	1.823	1	In	In_2 Ex_1	1	Ribosome Assembly	In_Ex
297	Ribosome Assembly (GO:0042255)	1.97262	0	Ex	GO_Biological_Process_2023	1.97039	0	Mic	Mic_1 Ex_1	1	Ribosome Assembly	Mic_Ex
298	Ribosome Assembly (GO:0042255)	1.97262	0	Ex	GO_Biological_Process_2023	1.90408	0	Opc	Opc_1 Ex_1	1	Ribosome Assembly	Opc_Ex
299	Ribosome Assembly (GO:0042255)	1.97262	0	Ex	GO_Biological_Process_2023	-1.84179	1	Opc	Opc_2 Ex_1	1	Ribosome Assembly	Opc_Ex
300	Ribosome Assembly (GO:0042255)	-2.22743	1	Ex	GO_Biological_Process_2023	-1.84145	0	Ex	Ex_1 Ex_2	1	Ribosome Assembly	Ex_Ex
301	Ribosome Assembly (GO:0042255)	-2.22743	1	Ex	GO_Biological_Process_2023	1.83902	1	Ex	Ex_2 Ex_2	1	Ribosome Assembly	Ex_Ex
302	Ribosome Assembly (GO:0042255)	-2.22743	1	Ex	GO_Biological_Process_2023	1.9083	0	Oli	Oli_1 Ex_2	1	Ribosome Assembly	Oli_Ex
303	Ribosome Assembly (GO:0042255)	-2.22743	1	Ex	GO_Biological_Process_2023	-1.83478	1	Oli	Oli_2 Ex_2	1	Ribosome Assembly	Oli_Ex
304	Ribosome Assembly (GO:0042255)	-2.22743	1	Ex	GO_Biological_Process_2023	-1.81936	0	In	In_1 Ex_2	1	Ribosome Assembly	In_Ex
305	Ribosome Assembly (GO:0042255)	-2.22743	1	Ex	GO_Biological_Process_2023	1.823	1	In	In_2 Ex_2	1	Ribosome Assembly	In_Ex
306	Ribosome Assembly (GO:0042255)	-2.22743	1	Ex	GO_Biological_Process_2023	1.97039	0	Mic	Mic_1 Ex_2	1	Ribosome Assembly	Mic_Ex
307	Ribosome Assembly (GO:0042255)	-2.22743	1	Ex	GO_Biological_Process_2023	1.90408	0	Opc	Opc_1 Ex_2	1	Ribosome Assembly	Opc_Ex
308	Ribosome Assembly (GO:0042255)	-2.22743	1	Ex	GO_Biological_Process_2023	-1.84179	1	Opc	Opc_2 Ex_2	1	Ribosome Assembly	Opc_Ex
309	Ribosome Assembly (GO:0042255)	1.73547	1	Oli	GO_Biological_Process_2023	-1.84145	0	Ex	Ex_1 Oli_2	1	Ribosome Assembly	Ex_Oli
310	Ribosome Assembly (GO:0042255)	1.73547	1	Oli	GO_Biological_Process_2023	1.83902	1	Ex	Ex_2 Oli_2	1	Ribosome Assembly	Ex_Oli
311	Ribosome Assembly (GO:0042255)	1.73547	1	Oli	GO_Biological_Process_2023	1.9083	0	Oli	Oli_1 Oli_2	1	Ribosome Assembly	Oli_Oli
312	Ribosome Assembly (GO:0042255)	1.73547	1	Oli	GO_Biological_Process_2023	-1.83478	1	Oli	Oli_2 Oli_2	1	Ribosome Assembly	Oli_Oli
313	Ribosome Assembly (GO:0042255)	1.73547	1	Oli	GO_Biological_Process_2023	-1.81936	0	In	In_1 Oli_2	1	Ribosome Assembly	In_Oli
314	Ribosome Assembly (GO:0042255)	1.73547	1	Oli	GO_Biological_Process_2023	1.823	1	In	In_2 Oli_2	1	Ribosome Assembly	In_Oli
315	Ribosome Assembly (GO:0042255)	1.73547	1	Oli	GO_Biological_Process_2023	1.97039	0	Mic	Mic_1 Oli_2	1	Ribosome Assembly	Mic_Oli
316	Ribosome Assembly (GO:0042255)	1.73547	1	Oli	GO_Biological_Process_2023	1.90408	0	Opc	Opc_1 Oli_2	1	Ribosome Assembly	Opc_Oli
317	Ribosome Assembly (GO:0042255)	1.73547	1	Oli	GO_Biological_Process_2023	-1.84179	1	Opc	Opc_2 Oli_2	1	Ribosome Assembly	Opc_Oli
318	Macromolecule Biosynthetic Process (GO:0009059)	-2.54701	0	Sox6	GO_Biological_Process_2023	-2.11032	0	Ex	Ex_1 Sox6_1	1	Macromolecule Biosynthetic Process	Ex_Sox6
319	Macromolecule Biosynthetic Process (GO:0009059)	-2.54701	0	Sox6	GO_Biological_Process_2023	2.03534	1	Ex	Ex_2 Sox6_1	1	Macromolecule Biosynthetic Process	Ex_Sox6
320	Macromolecule Biosynthetic Process (GO:0009059)	-2.54701	0	Sox6	GO_Biological_Process_2023	2.2077	0	Oli	Oli_1 Sox6_1	1	Macromolecule Biosynthetic Process	Oli_Sox6
321	Macromolecule Biosynthetic Process (GO:0009059)	-2.54701	0	Sox6	GO_Biological_Process_2023	-2.00673	1	Oli	Oli_2 Sox6_1	1	Macromolecule Biosynthetic Process	Oli_Sox6
322	Macromolecule Biosynthetic Process (GO:0009059)	-2.54701	0	Sox6	GO_Biological_Process_2023	-2.08404	0	In	In_1 Sox6_1	1	Macromolecule Biosynthetic Process	In_Sox6
323	Macromolecule Biosynthetic Process (GO:0009059)	-2.54701	0	Sox6	GO_Biological_Process_2023	2.16082	1	In	In_2 Sox6_1	1	Macromolecule Biosynthetic Process	In_Sox6
324	Macromolecule Biosynthetic Process (GO:0009059)	-2.54701	0	Sox6	GO_Biological_Process_2023	2.81115	0	Mic	Mic_1 Sox6_1	1	Macromolecule Biosynthetic Process	Mic_Sox6
325	Macromolecule Biosynthetic Process (GO:0009059)	-2.54701	0	Sox6	GO_Biological_Process_2023	2.56541	1	Mic	Mic_2 Sox6_1	1	Macromolecule Biosynthetic Process	Mic_Sox6
326	Macromolecule Biosynthetic Process (GO:0009059)	-2.54701	0	Sox6	GO_Biological_Process_2023	2.18203	0	Opc	Opc_1 Sox6_1	1	Macromolecule Biosynthetic Process	Opc_Sox6
327	Macromolecule Biosynthetic Process (GO:0009059)	2.26788	1	Sox6	GO_Biological_Process_2023	-2.11032	0	Ex	Ex_1 Sox6_2	1	Macromolecule Biosynthetic Process	Ex_Sox6
328	Macromolecule Biosynthetic Process (GO:0009059)	2.26788	1	Sox6	GO_Biological_Process_2023	2.03534	1	Ex	Ex_2 Sox6_2	1	Macromolecule Biosynthetic Process	Ex_Sox6
329	Macromolecule Biosynthetic Process (GO:0009059)	2.26788	1	Sox6	GO_Biological_Process_2023	2.2077	0	Oli	Oli_1 Sox6_2	1	Macromolecule Biosynthetic Process	Oli_Sox6
330	Macromolecule Biosynthetic Process (GO:0009059)	2.26788	1	Sox6	GO_Biological_Process_2023	-2.00673	1	Oli	Oli_2 Sox6_2	1	Macromolecule Biosynthetic Process	Oli_Sox6
331	Macromolecule Biosynthetic Process (GO:0009059)	2.26788	1	Sox6	GO_Biological_Process_2023	-2.08404	0	In	In_1 Sox6_2	1	Macromolecule Biosynthetic Process	In_Sox6
332	Macromolecule Biosynthetic Process (GO:0009059)	2.26788	1	Sox6	GO_Biological_Process_2023	2.16082	1	In	In_2 Sox6_2	1	Macromolecule Biosynthetic Process	In_Sox6
333	Macromolecule Biosynthetic Process (GO:0009059)	2.26788	1	Sox6	GO_Biological_Process_2023	2.81115	0	Mic	Mic_1 Sox6_2	1	Macromolecule Biosynthetic Process	Mic_Sox6
334	Macromolecule Biosynthetic Process (GO:0009059)	2.26788	1	Sox6	GO_Biological_Process_2023	2.56541	1	Mic	Mic_2 Sox6_2	1	Macromolecule Biosynthetic Process	Mic_Sox6
335	Macromolecule Biosynthetic Process (GO:0009059)	2.26788	1	Sox6	GO_Biological_Process_2023	2.18203	0	Opc	Opc_1 Sox6_2	1	Macromolecule Biosynthetic Process	Opc_Sox6
336	Macromolecule Biosynthetic Process (GO:0009059)	-2.62931	0	Calb1	GO_Biological_Process_2023	-2.11032	0	Ex	Ex_1 Calb1_1	1	Macromolecule Biosynthetic Process	Ex_Calb1
337	Macromolecule Biosynthetic Process (GO:0009059)	-2.62931	0	Calb1	GO_Biological_Process_2023	2.03534	1	Ex	Ex_2 Calb1_1	1	Macromolecule Biosynthetic Process	Ex_Calb1
338	Macromolecule Biosynthetic Process (GO:0009059)	-2.62931	0	Calb1	GO_Biological_Process_2023	2.2077	0	Oli	Oli_1 Calb1_1	1	Macromolecule Biosynthetic Process	Oli_Calb1
339	Macromolecule Biosynthetic Process (GO:0009059)	-2.62931	0	Calb1	GO_Biological_Process_2023	-2.00673	1	Oli	Oli_2 Calb1_1	1	Macromolecule Biosynthetic Process	Oli_Calb1
340	Macromolecule Biosynthetic Process (GO:0009059)	-2.62931	0	Calb1	GO_Biological_Process_2023	-2.08404	0	In	In_1 Calb1_1	1	Macromolecule Biosynthetic Process	In_Calb1
341	Macromolecule Biosynthetic Process (GO:0009059)	-2.62931	0	Calb1	GO_Biological_Process_2023	2.16082	1	In	In_2 Calb1_1	1	Macromolecule Biosynthetic Process	In_Calb1
342	Macromolecule Biosynthetic Process (GO:0009059)	-2.62931	0	Calb1	GO_Biological_Process_2023	2.81115	0	Mic	Mic_1 Calb1_1	1	Macromolecule Biosynthetic Process	Mic_Calb1
343	Macromolecule Biosynthetic Process (GO:0009059)	-2.62931	0	Calb1	GO_Biological_Process_2023	2.56541	1	Mic	Mic_2 Calb1_1	1	Macromolecule Biosynthetic Process	Mic_Calb1
344	Macromolecule Biosynthetic Process (GO:0009059)	-2.62931	0	Calb1	GO_Biological_Process_2023	2.18203	0	Opc	Opc_1 Calb1_1	1	Macromolecule Biosynthetic Process	Opc_Calb1
345	Macromolecule Biosynthetic Process (GO:0009059)	2.37994	0	Mic	GO_Biological_Process_2023	-2.11032	0	Ex	Ex_1 Mic_1	1	Macromolecule Biosynthetic Process	Ex_Mic
346	Macromolecule Biosynthetic Process (GO:0009059)	2.37994	0	Mic	GO_Biological_Process_2023	2.03534	1	Ex	Ex_2 Mic_1	1	Macromolecule Biosynthetic Process	Ex_Mic
347	Macromolecule Biosynthetic Process (GO:0009059)	2.37994	0	Mic	GO_Biological_Process_2023	2.2077	0	Oli	Oli_1 Mic_1	1	Macromolecule Biosynthetic Process	Oli_Mic
348	Macromolecule Biosynthetic Process (GO:0009059)	2.37994	0	Mic	GO_Biological_Process_2023	-2.00673	1	Oli	Oli_2 Mic_1	1	Macromolecule Biosynthetic Process	Oli_Mic
349	Macromolecule Biosynthetic Process (GO:0009059)	2.37994	0	Mic	GO_Biological_Process_2023	-2.08404	0	In	In_1 Mic_1	1	Macromolecule Biosynthetic Process	In_Mic
350	Macromolecule Biosynthetic Process (GO:0009059)	2.37994	0	Mic	GO_Biological_Process_2023	2.16082	1	In	In_2 Mic_1	1	Macromolecule Biosynthetic Process	In_Mic
351	Macromolecule Biosynthetic Process (GO:0009059)	2.37994	0	Mic	GO_Biological_Process_2023	2.81115	0	Mic	Mic_1 Mic_1	1	Macromolecule Biosynthetic Process	Mic_Mic
352	Macromolecule Biosynthetic Process (GO:0009059)	2.37994	0	Mic	GO_Biological_Process_2023	2.56541	1	Mic	Mic_2 Mic_1	1	Macromolecule Biosynthetic Process	Mic_Mic
353	Macromolecule Biosynthetic Process (GO:0009059)	2.37994	0	Mic	GO_Biological_Process_2023	2.18203	0	Opc	Opc_1 Mic_1	1	Macromolecule Biosynthetic Process	Opc_Mic
354	Macromolecule Biosynthetic Process (GO:0009059)	-2.82394	1	Mic	GO_Biological_Process_2023	-2.11032	0	Ex	Ex_1 Mic_2	1	Macromolecule Biosynthetic Process	Ex_Mic
355	Macromolecule Biosynthetic Process (GO:0009059)	-2.82394	1	Mic	GO_Biological_Process_2023	2.03534	1	Ex	Ex_2 Mic_2	1	Macromolecule Biosynthetic Process	Ex_Mic
356	Macromolecule Biosynthetic Process (GO:0009059)	-2.82394	1	Mic	GO_Biological_Process_2023	2.2077	0	Oli	Oli_1 Mic_2	1	Macromolecule Biosynthetic Process	Oli_Mic
357	Macromolecule Biosynthetic Process (GO:0009059)	-2.82394	1	Mic	GO_Biological_Process_2023	-2.00673	1	Oli	Oli_2 Mic_2	1	Macromolecule Biosynthetic Process	Oli_Mic
358	Macromolecule Biosynthetic Process (GO:0009059)	-2.82394	1	Mic	GO_Biological_Process_2023	-2.08404	0	In	In_1 Mic_2	1	Macromolecule Biosynthetic Process	In_Mic
359	Macromolecule Biosynthetic Process (GO:0009059)	-2.82394	1	Mic	GO_Biological_Process_2023	2.16082	1	In	In_2 Mic_2	1	Macromolecule Biosynthetic Process	In_Mic
360	Macromolecule Biosynthetic Process (GO:0009059)	-2.82394	1	Mic	GO_Biological_Process_2023	2.81115	0	Mic	Mic_1 Mic_2	1	Macromolecule Biosynthetic Process	Mic_Mic
361	Macromolecule Biosynthetic Process (GO:0009059)	-2.82394	1	Mic	GO_Biological_Process_2023	2.56541	1	Mic	Mic_2 Mic_2	1	Macromolecule Biosynthetic Process	Mic_Mic
362	Macromolecule Biosynthetic Process (GO:0009059)	-2.82394	1	Mic	GO_Biological_Process_2023	2.18203	0	Opc	Opc_1 Mic_2	1	Macromolecule Biosynthetic Process	Opc_Mic
363	Macromolecule Biosynthetic Process (GO:0009059)	2.76716	0	End	GO_Biological_Process_2023	-2.11032	0	Ex	Ex_1 End_1	1	Macromolecule Biosynthetic Process	Ex_End
364	Macromolecule Biosynthetic Process (GO:0009059)	2.76716	0	End	GO_Biological_Process_2023	2.03534	1	Ex	Ex_2 End_1	1	Macromolecule Biosynthetic Process	Ex_End
365	Macromolecule Biosynthetic Process (GO:0009059)	2.76716	0	End	GO_Biological_Process_2023	2.2077	0	Oli	Oli_1 End_1	1	Macromolecule Biosynthetic Process	Oli_End
366	Macromolecule Biosynthetic Process (GO:0009059)	2.76716	0	End	GO_Biological_Process_2023	-2.00673	1	Oli	Oli_2 End_1	1	Macromolecule Biosynthetic Process	Oli_End
367	Macromolecule Biosynthetic Process (GO:0009059)	2.76716	0	End	GO_Biological_Process_2023	-2.08404	0	In	In_1 End_1	1	Macromolecule Biosynthetic Process	In_End
368	Macromolecule Biosynthetic Process (GO:0009059)	2.76716	0	End	GO_Biological_Process_2023	2.16082	1	In	In_2 End_1	1	Macromolecule Biosynthetic Process	In_End
369	Macromolecule Biosynthetic Process (GO:0009059)	2.76716	0	End	GO_Biological_Process_2023	2.81115	0	Mic	Mic_1 End_1	1	Macromolecule Biosynthetic Process	Mic_End
370	Macromolecule Biosynthetic Process (GO:0009059)	2.76716	0	End	GO_Biological_Process_2023	2.56541	1	Mic	Mic_2 End_1	1	Macromolecule Biosynthetic Process	Mic_End
371	Macromolecule Biosynthetic Process (GO:0009059)	2.76716	0	End	GO_Biological_Process_2023	2.18203	0	Opc	Opc_1 End_1	1	Macromolecule Biosynthetic Process	Opc_End
372	Macromolecule Biosynthetic Process (GO:0009059)	-2.49055	1	End	GO_Biological_Process_2023	-2.11032	0	Ex	Ex_1 End_2	1	Macromolecule Biosynthetic Process	Ex_End
373	Macromolecule Biosynthetic Process (GO:0009059)	-2.49055	1	End	GO_Biological_Process_2023	2.03534	1	Ex	Ex_2 End_2	1	Macromolecule Biosynthetic Process	Ex_End
374	Macromolecule Biosynthetic Process (GO:0009059)	-2.49055	1	End	GO_Biological_Process_2023	2.2077	0	Oli	Oli_1 End_2	1	Macromolecule Biosynthetic Process	Oli_End
375	Macromolecule Biosynthetic Process (GO:0009059)	-2.49055	1	End	GO_Biological_Process_2023	-2.00673	1	Oli	Oli_2 End_2	1	Macromolecule Biosynthetic Process	Oli_End
376	Macromolecule Biosynthetic Process (GO:0009059)	-2.49055	1	End	GO_Biological_Process_2023	-2.08404	0	In	In_1 End_2	1	Macromolecule Biosynthetic Process	In_End
377	Macromolecule Biosynthetic Process (GO:0009059)	-2.49055	1	End	GO_Biological_Process_2023	2.16082	1	In	In_2 End_2	1	Macromolecule Biosynthetic Process	In_End
378	Macromolecule Biosynthetic Process (GO:0009059)	-2.49055	1	End	GO_Biological_Process_2023	2.81115	0	Mic	Mic_1 End_2	1	Macromolecule Biosynthetic Process	Mic_End
379	Macromolecule Biosynthetic Process (GO:0009059)	-2.49055	1	End	GO_Biological_Process_2023	2.56541	1	Mic	Mic_2 End_2	1	Macromolecule Biosynthetic Process	Mic_End
380	Macromolecule Biosynthetic Process (GO:0009059)	-2.49055	1	End	GO_Biological_Process_2023	2.18203	0	Opc	Opc_1 End_2	1	Macromolecule Biosynthetic Process	Opc_End
381	Macromolecule Biosynthetic Process (GO:0009059)	2.39355	2	End	GO_Biological_Process_2023	-2.11032	0	Ex	Ex_1 End_3	1	Macromolecule Biosynthetic Process	Ex_End
382	Macromolecule Biosynthetic Process (GO:0009059)	2.39355	2	End	GO_Biological_Process_2023	2.03534	1	Ex	Ex_2 End_3	1	Macromolecule Biosynthetic Process	Ex_End
383	Macromolecule Biosynthetic Process (GO:0009059)	2.39355	2	End	GO_Biological_Process_2023	2.2077	0	Oli	Oli_1 End_3	1	Macromolecule Biosynthetic Process	Oli_End
384	Macromolecule Biosynthetic Process (GO:0009059)	2.39355	2	End	GO_Biological_Process_2023	-2.00673	1	Oli	Oli_2 End_3	1	Macromolecule Biosynthetic Process	Oli_End
385	Macromolecule Biosynthetic Process (GO:0009059)	2.39355	2	End	GO_Biological_Process_2023	-2.08404	0	In	In_1 End_3	1	Macromolecule Biosynthetic Process	In_End
386	Macromolecule Biosynthetic Process (GO:0009059)	2.39355	2	End	GO_Biological_Process_2023	2.16082	1	In	In_2 End_3	1	Macromolecule Biosynthetic Process	In_End
387	Macromolecule Biosynthetic Process (GO:0009059)	2.39355	2	End	GO_Biological_Process_2023	2.81115	0	Mic	Mic_1 End_3	1	Macromolecule Biosynthetic Process	Mic_End
388	Macromolecule Biosynthetic Process (GO:0009059)	2.39355	2	End	GO_Biological_Process_2023	2.56541	1	Mic	Mic_2 End_3	1	Macromolecule Biosynthetic Process	Mic_End
389	Macromolecule Biosynthetic Process (GO:0009059)	2.39355	2	End	GO_Biological_Process_2023	2.18203	0	Opc	Opc_1 End_3	1	Macromolecule Biosynthetic Process	Opc_End
390	Macromolecule Biosynthetic Process (GO:0009059)	2.11944	1	OPC	GO_Biological_Process_2023	-2.11032	0	Ex	Ex_1 OPC_2	1	Macromolecule Biosynthetic Process	Ex_OPC
391	Macromolecule Biosynthetic Process (GO:0009059)	2.11944	1	OPC	GO_Biological_Process_2023	2.03534	1	Ex	Ex_2 OPC_2	1	Macromolecule Biosynthetic Process	Ex_OPC
392	Macromolecule Biosynthetic Process (GO:0009059)	2.11944	1	OPC	GO_Biological_Process_2023	2.2077	0	Oli	Oli_1 OPC_2	1	Macromolecule Biosynthetic Process	Oli_OPC
393	Macromolecule Biosynthetic Process (GO:0009059)	2.11944	1	OPC	GO_Biological_Process_2023	-2.00673	1	Oli	Oli_2 OPC_2	1	Macromolecule Biosynthetic Process	Oli_OPC
394	Macromolecule Biosynthetic Process (GO:0009059)	2.11944	1	OPC	GO_Biological_Process_2023	-2.08404	0	In	In_1 OPC_2	1	Macromolecule Biosynthetic Process	In_OPC
395	Macromolecule Biosynthetic Process (GO:0009059)	2.11944	1	OPC	GO_Biological_Process_2023	2.16082	1	In	In_2 OPC_2	1	Macromolecule Biosynthetic Process	In_OPC
396	Macromolecule Biosynthetic Process (GO:0009059)	2.11944	1	OPC	GO_Biological_Process_2023	2.81115	0	Mic	Mic_1 OPC_2	1	Macromolecule Biosynthetic Process	Mic_OPC
397	Macromolecule Biosynthetic Process (GO:0009059)	2.11944	1	OPC	GO_Biological_Process_2023	2.56541	1	Mic	Mic_2 OPC_2	1	Macromolecule Biosynthetic Process	Mic_OPC
398	Macromolecule Biosynthetic Process (GO:0009059)	2.11944	1	OPC	GO_Biological_Process_2023	2.18203	0	Opc	Opc_1 OPC_2	1	Macromolecule Biosynthetic Process	Opc_OPC
399	Macromolecule Biosynthetic Process (GO:0009059)	2.45686	0	Ex	GO_Biological_Process_2023	-2.11032	0	Ex	Ex_1 Ex_1	1	Macromolecule Biosynthetic Process	Ex_Ex
400	Macromolecule Biosynthetic Process (GO:0009059)	2.45686	0	Ex	GO_Biological_Process_2023	2.03534	1	Ex	Ex_2 Ex_1	1	Macromolecule Biosynthetic Process	Ex_Ex
401	Macromolecule Biosynthetic Process (GO:0009059)	2.45686	0	Ex	GO_Biological_Process_2023	2.2077	0	Oli	Oli_1 Ex_1	1	Macromolecule Biosynthetic Process	Oli_Ex
402	Macromolecule Biosynthetic Process (GO:0009059)	2.45686	0	Ex	GO_Biological_Process_2023	-2.00673	1	Oli	Oli_2 Ex_1	1	Macromolecule Biosynthetic Process	Oli_Ex
403	Macromolecule Biosynthetic Process (GO:0009059)	2.45686	0	Ex	GO_Biological_Process_2023	-2.08404	0	In	In_1 Ex_1	1	Macromolecule Biosynthetic Process	In_Ex
404	Macromolecule Biosynthetic Process (GO:0009059)	2.45686	0	Ex	GO_Biological_Process_2023	2.16082	1	In	In_2 Ex_1	1	Macromolecule Biosynthetic Process	In_Ex
405	Macromolecule Biosynthetic Process (GO:0009059)	2.45686	0	Ex	GO_Biological_Process_2023	2.81115	0	Mic	Mic_1 Ex_1	1	Macromolecule Biosynthetic Process	Mic_Ex
406	Macromolecule Biosynthetic Process (GO:0009059)	2.45686	0	Ex	GO_Biological_Process_2023	2.56541	1	Mic	Mic_2 Ex_1	1	Macromolecule Biosynthetic Process	Mic_Ex
407	Macromolecule Biosynthetic Process (GO:0009059)	2.45686	0	Ex	GO_Biological_Process_2023	2.18203	0	Opc	Opc_1 Ex_1	1	Macromolecule Biosynthetic Process	Opc_Ex
408	Macromolecule Biosynthetic Process (GO:0009059)	-2.49688	1	Ex	GO_Biological_Process_2023	-2.11032	0	Ex	Ex_1 Ex_2	1	Macromolecule Biosynthetic Process	Ex_Ex
409	Macromolecule Biosynthetic Process (GO:0009059)	-2.49688	1	Ex	GO_Biological_Process_2023	2.03534	1	Ex	Ex_2 Ex_2	1	Macromolecule Biosynthetic Process	Ex_Ex
410	Macromolecule Biosynthetic Process (GO:0009059)	-2.49688	1	Ex	GO_Biological_Process_2023	2.2077	0	Oli	Oli_1 Ex_2	1	Macromolecule Biosynthetic Process	Oli_Ex
411	Macromolecule Biosynthetic Process (GO:0009059)	-2.49688	1	Ex	GO_Biological_Process_2023	-2.00673	1	Oli	Oli_2 Ex_2	1	Macromolecule Biosynthetic Process	Oli_Ex
412	Macromolecule Biosynthetic Process (GO:0009059)	-2.49688	1	Ex	GO_Biological_Process_2023	-2.08404	0	In	In_1 Ex_2	1	Macromolecule Biosynthetic Process	In_Ex
413	Macromolecule Biosynthetic Process (GO:0009059)	-2.49688	1	Ex	GO_Biological_Process_2023	2.16082	1	In	In_2 Ex_2	1	Macromolecule Biosynthetic Process	In_Ex
414	Macromolecule Biosynthetic Process (GO:0009059)	-2.49688	1	Ex	GO_Biological_Process_2023	2.81115	0	Mic	Mic_1 Ex_2	1	Macromolecule Biosynthetic Process	Mic_Ex
415	Macromolecule Biosynthetic Process (GO:0009059)	-2.49688	1	Ex	GO_Biological_Process_2023	2.56541	1	Mic	Mic_2 Ex_2	1	Macromolecule Biosynthetic Process	Mic_Ex
416	Macromolecule Biosynthetic Process (GO:0009059)	-2.49688	1	Ex	GO_Biological_Process_2023	2.18203	0	Opc	Opc_1 Ex_2	1	Macromolecule Biosynthetic Process	Opc_Ex
417	Macromolecule Biosynthetic Process (GO:0009059)	2.09251	1	Oli	GO_Biological_Process_2023	-2.11032	0	Ex	Ex_1 Oli_2	1	Macromolecule Biosynthetic Process	Ex_Oli
418	Macromolecule Biosynthetic Process (GO:0009059)	2.09251	1	Oli	GO_Biological_Process_2023	2.03534	1	Ex	Ex_2 Oli_2	1	Macromolecule Biosynthetic Process	Ex_Oli
419	Macromolecule Biosynthetic Process (GO:0009059)	2.09251	1	Oli	GO_Biological_Process_2023	2.2077	0	Oli	Oli_1 Oli_2	1	Macromolecule Biosynthetic Process	Oli_Oli
420	Macromolecule Biosynthetic Process (GO:0009059)	2.09251	1	Oli	GO_Biological_Process_2023	-2.00673	1	Oli	Oli_2 Oli_2	1	Macromolecule Biosynthetic Process	Oli_Oli
421	Macromolecule Biosynthetic Process (GO:0009059)	2.09251	1	Oli	GO_Biological_Process_2023	-2.08404	0	In	In_1 Oli_2	1	Macromolecule Biosynthetic Process	In_Oli
422	Macromolecule Biosynthetic Process (GO:0009059)	2.09251	1	Oli	GO_Biological_Process_2023	2.16082	1	In	In_2 Oli_2	1	Macromolecule Biosynthetic Process	In_Oli
423	Macromolecule Biosynthetic Process (GO:0009059)	2.09251	1	Oli	GO_Biological_Process_2023	2.81115	0	Mic	Mic_1 Oli_2	1	Macromolecule Biosynthetic Process	Mic_Oli
424	Macromolecule Biosynthetic Process (GO:0009059)	2.09251	1	Oli	GO_Biological_Process_2023	2.56541	1	Mic	Mic_2 Oli_2	1	Macromolecule Biosynthetic Process	Mic_Oli
425	Macromolecule Biosynthetic Process (GO:0009059)	2.09251	1	Oli	GO_Biological_Process_2023	2.18203	0	Opc	Opc_1 Oli_2	1	Macromolecule Biosynthetic Process	Opc_Oli
426	Translation (GO:0006412)	-2.6433	0	Sox6	GO_Biological_Process_2023	-2.08293	0	Ex	Ex_1 Sox6_1	1	Translation	Ex_Sox6
427	Translation (GO:0006412)	-2.6433	0	Sox6	GO_Biological_Process_2023	1.85193	1	Ex	Ex_2 Sox6_1	1	Translation	Ex_Sox6
428	Translation (GO:0006412)	-2.6433	0	Sox6	GO_Biological_Process_2023	2.0749	0	Oli	Oli_1 Sox6_1	1	Translation	Oli_Sox6
429	Translation (GO:0006412)	-2.6433	0	Sox6	GO_Biological_Process_2023	-1.8922	1	Oli	Oli_2 Sox6_1	1	Translation	Oli_Sox6
430	Translation (GO:0006412)	-2.6433	0	Sox6	GO_Biological_Process_2023	-2.08559	0	In	In_1 Sox6_1	1	Translation	In_Sox6
431	Translation (GO:0006412)	-2.6433	0	Sox6	GO_Biological_Process_2023	2.1998	1	In	In_2 Sox6_1	1	Translation	In_Sox6
432	Translation (GO:0006412)	-2.6433	0	Sox6	GO_Biological_Process_2023	2.72025	0	Mic	Mic_1 Sox6_1	1	Translation	Mic_Sox6
433	Translation (GO:0006412)	-2.6433	0	Sox6	GO_Biological_Process_2023	2.63425	1	Mic	Mic_2 Sox6_1	1	Translation	Mic_Sox6
434	Translation (GO:0006412)	-2.6433	0	Sox6	GO_Biological_Process_2023	2.06276	0	Opc	Opc_1 Sox6_1	1	Translation	Opc_Sox6
435	Translation (GO:0006412)	-2.65535	0	Calb1	GO_Biological_Process_2023	-2.08293	0	Ex	Ex_1 Calb1_1	1	Translation	Ex_Calb1
436	Translation (GO:0006412)	-2.65535	0	Calb1	GO_Biological_Process_2023	1.85193	1	Ex	Ex_2 Calb1_1	1	Translation	Ex_Calb1
437	Translation (GO:0006412)	-2.65535	0	Calb1	GO_Biological_Process_2023	2.0749	0	Oli	Oli_1 Calb1_1	1	Translation	Oli_Calb1
438	Translation (GO:0006412)	-2.65535	0	Calb1	GO_Biological_Process_2023	-1.8922	1	Oli	Oli_2 Calb1_1	1	Translation	Oli_Calb1
439	Translation (GO:0006412)	-2.65535	0	Calb1	GO_Biological_Process_2023	-2.08559	0	In	In_1 Calb1_1	1	Translation	In_Calb1
440	Translation (GO:0006412)	-2.65535	0	Calb1	GO_Biological_Process_2023	2.1998	1	In	In_2 Calb1_1	1	Translation	In_Calb1
441	Translation (GO:0006412)	-2.65535	0	Calb1	GO_Biological_Process_2023	2.72025	0	Mic	Mic_1 Calb1_1	1	Translation	Mic_Calb1
442	Translation (GO:0006412)	-2.65535	0	Calb1	GO_Biological_Process_2023	2.63425	1	Mic	Mic_2 Calb1_1	1	Translation	Mic_Calb1
443	Translation (GO:0006412)	-2.65535	0	Calb1	GO_Biological_Process_2023	2.06276	0	Opc	Opc_1 Calb1_1	1	Translation	Opc_Calb1
444	Translation (GO:0006412)	2.32525	0	Mic	GO_Biological_Process_2023	-2.08293	0	Ex	Ex_1 Mic_1	1	Translation	Ex_Mic
445	Translation (GO:0006412)	2.32525	0	Mic	GO_Biological_Process_2023	1.85193	1	Ex	Ex_2 Mic_1	1	Translation	Ex_Mic
446	Translation (GO:0006412)	2.32525	0	Mic	GO_Biological_Process_2023	2.0749	0	Oli	Oli_1 Mic_1	1	Translation	Oli_Mic
447	Translation (GO:0006412)	2.32525	0	Mic	GO_Biological_Process_2023	-1.8922	1	Oli	Oli_2 Mic_1	1	Translation	Oli_Mic
448	Translation (GO:0006412)	2.32525	0	Mic	GO_Biological_Process_2023	-2.08559	0	In	In_1 Mic_1	1	Translation	In_Mic
449	Translation (GO:0006412)	2.32525	0	Mic	GO_Biological_Process_2023	2.1998	1	In	In_2 Mic_1	1	Translation	In_Mic
450	Translation (GO:0006412)	2.32525	0	Mic	GO_Biological_Process_2023	2.72025	0	Mic	Mic_1 Mic_1	1	Translation	Mic_Mic
451	Translation (GO:0006412)	2.32525	0	Mic	GO_Biological_Process_2023	2.63425	1	Mic	Mic_2 Mic_1	1	Translation	Mic_Mic
452	Translation (GO:0006412)	2.32525	0	Mic	GO_Biological_Process_2023	2.06276	0	Opc	Opc_1 Mic_1	1	Translation	Opc_Mic
453	Translation (GO:0006412)	-2.73402	1	Mic	GO_Biological_Process_2023	-2.08293	0	Ex	Ex_1 Mic_2	1	Translation	Ex_Mic
454	Translation (GO:0006412)	-2.73402	1	Mic	GO_Biological_Process_2023	1.85193	1	Ex	Ex_2 Mic_2	1	Translation	Ex_Mic
455	Translation (GO:0006412)	-2.73402	1	Mic	GO_Biological_Process_2023	2.0749	0	Oli	Oli_1 Mic_2	1	Translation	Oli_Mic
456	Translation (GO:0006412)	-2.73402	1	Mic	GO_Biological_Process_2023	-1.8922	1	Oli	Oli_2 Mic_2	1	Translation	Oli_Mic
457	Translation (GO:0006412)	-2.73402	1	Mic	GO_Biological_Process_2023	-2.08559	0	In	In_1 Mic_2	1	Translation	In_Mic
458	Translation (GO:0006412)	-2.73402	1	Mic	GO_Biological_Process_2023	2.1998	1	In	In_2 Mic_2	1	Translation	In_Mic
459	Translation (GO:0006412)	-2.73402	1	Mic	GO_Biological_Process_2023	2.72025	0	Mic	Mic_1 Mic_2	1	Translation	Mic_Mic
460	Translation (GO:0006412)	-2.73402	1	Mic	GO_Biological_Process_2023	2.63425	1	Mic	Mic_2 Mic_2	1	Translation	Mic_Mic
461	Translation (GO:0006412)	-2.73402	1	Mic	GO_Biological_Process_2023	2.06276	0	Opc	Opc_1 Mic_2	1	Translation	Opc_Mic
462	Translation (GO:0006412)	2.71486	0	End	GO_Biological_Process_2023	-2.08293	0	Ex	Ex_1 End_1	1	Translation	Ex_End
463	Translation (GO:0006412)	2.71486	0	End	GO_Biological_Process_2023	1.85193	1	Ex	Ex_2 End_1	1	Translation	Ex_End
464	Translation (GO:0006412)	2.71486	0	End	GO_Biological_Process_2023	2.0749	0	Oli	Oli_1 End_1	1	Translation	Oli_End
465	Translation (GO:0006412)	2.71486	0	End	GO_Biological_Process_2023	-1.8922	1	Oli	Oli_2 End_1	1	Translation	Oli_End
466	Translation (GO:0006412)	2.71486	0	End	GO_Biological_Process_2023	-2.08559	0	In	In_1 End_1	1	Translation	In_End
467	Translation (GO:0006412)	2.71486	0	End	GO_Biological_Process_2023	2.1998	1	In	In_2 End_1	1	Translation	In_End
468	Translation (GO:0006412)	2.71486	0	End	GO_Biological_Process_2023	2.72025	0	Mic	Mic_1 End_1	1	Translation	Mic_End
469	Translation (GO:0006412)	2.71486	0	End	GO_Biological_Process_2023	2.63425	1	Mic	Mic_2 End_1	1	Translation	Mic_End
470	Translation (GO:0006412)	2.71486	0	End	GO_Biological_Process_2023	2.06276	0	Opc	Opc_1 End_1	1	Translation	Opc_End
471	Translation (GO:0006412)	-2.43727	1	End	GO_Biological_Process_2023	-2.08293	0	Ex	Ex_1 End_2	1	Translation	Ex_End
472	Translation (GO:0006412)	-2.43727	1	End	GO_Biological_Process_2023	1.85193	1	Ex	Ex_2 End_2	1	Translation	Ex_End
473	Translation (GO:0006412)	-2.43727	1	End	GO_Biological_Process_2023	2.0749	0	Oli	Oli_1 End_2	1	Translation	Oli_End
474	Translation (GO:0006412)	-2.43727	1	End	GO_Biological_Process_2023	-1.8922	1	Oli	Oli_2 End_2	1	Translation	Oli_End
475	Translation (GO:0006412)	-2.43727	1	End	GO_Biological_Process_2023	-2.08559	0	In	In_1 End_2	1	Translation	In_End
476	Translation (GO:0006412)	-2.43727	1	End	GO_Biological_Process_2023	2.1998	1	In	In_2 End_2	1	Translation	In_End
477	Translation (GO:0006412)	-2.43727	1	End	GO_Biological_Process_2023	2.72025	0	Mic	Mic_1 End_2	1	Translation	Mic_End
478	Translation (GO:0006412)	-2.43727	1	End	GO_Biological_Process_2023	2.63425	1	Mic	Mic_2 End_2	1	Translation	Mic_End
479	Translation (GO:0006412)	-2.43727	1	End	GO_Biological_Process_2023	2.06276	0	Opc	Opc_1 End_2	1	Translation	Opc_End
480	Translation (GO:0006412)	2.44775	2	End	GO_Biological_Process_2023	-2.08293	0	Ex	Ex_1 End_3	1	Translation	Ex_End
481	Translation (GO:0006412)	2.44775	2	End	GO_Biological_Process_2023	1.85193	1	Ex	Ex_2 End_3	1	Translation	Ex_End
482	Translation (GO:0006412)	2.44775	2	End	GO_Biological_Process_2023	2.0749	0	Oli	Oli_1 End_3	1	Translation	Oli_End
483	Translation (GO:0006412)	2.44775	2	End	GO_Biological_Process_2023	-1.8922	1	Oli	Oli_2 End_3	1	Translation	Oli_End
484	Translation (GO:0006412)	2.44775	2	End	GO_Biological_Process_2023	-2.08559	0	In	In_1 End_3	1	Translation	In_End
485	Translation (GO:0006412)	2.44775	2	End	GO_Biological_Process_2023	2.1998	1	In	In_2 End_3	1	Translation	In_End
486	Translation (GO:0006412)	2.44775	2	End	GO_Biological_Process_2023	2.72025	0	Mic	Mic_1 End_3	1	Translation	Mic_End
487	Translation (GO:0006412)	2.44775	2	End	GO_Biological_Process_2023	2.63425	1	Mic	Mic_2 End_3	1	Translation	Mic_End
488	Translation (GO:0006412)	2.44775	2	End	GO_Biological_Process_2023	2.06276	0	Opc	Opc_1 End_3	1	Translation	Opc_End
489	Translation (GO:0006412)	2.06232	1	OPC	GO_Biological_Process_2023	-2.08293	0	Ex	Ex_1 OPC_2	1	Translation	Ex_OPC
490	Translation (GO:0006412)	2.06232	1	OPC	GO_Biological_Process_2023	1.85193	1	Ex	Ex_2 OPC_2	1	Translation	Ex_OPC
491	Translation (GO:0006412)	2.06232	1	OPC	GO_Biological_Process_2023	2.0749	0	Oli	Oli_1 OPC_2	1	Translation	Oli_OPC
492	Translation (GO:0006412)	2.06232	1	OPC	GO_Biological_Process_2023	-1.8922	1	Oli	Oli_2 OPC_2	1	Translation	Oli_OPC
493	Translation (GO:0006412)	2.06232	1	OPC	GO_Biological_Process_2023	-2.08559	0	In	In_1 OPC_2	1	Translation	In_OPC
494	Translation (GO:0006412)	2.06232	1	OPC	GO_Biological_Process_2023	2.1998	1	In	In_2 OPC_2	1	Translation	In_OPC
495	Translation (GO:0006412)	2.06232	1	OPC	GO_Biological_Process_2023	2.72025	0	Mic	Mic_1 OPC_2	1	Translation	Mic_OPC
496	Translation (GO:0006412)	2.06232	1	OPC	GO_Biological_Process_2023	2.63425	1	Mic	Mic_2 OPC_2	1	Translation	Mic_OPC
497	Translation (GO:0006412)	2.06232	1	OPC	GO_Biological_Process_2023	2.06276	0	Opc	Opc_1 OPC_2	1	Translation	Opc_OPC
498	Translation (GO:0006412)	2.47921	0	Ex	GO_Biological_Process_2023	-2.08293	0	Ex	Ex_1 Ex_1	1	Translation	Ex_Ex
499	Translation (GO:0006412)	2.47921	0	Ex	GO_Biological_Process_2023	1.85193	1	Ex	Ex_2 Ex_1	1	Translation	Ex_Ex
500	Translation (GO:0006412)	2.47921	0	Ex	GO_Biological_Process_2023	2.0749	0	Oli	Oli_1 Ex_1	1	Translation	Oli_Ex
501	Translation (GO:0006412)	2.47921	0	Ex	GO_Biological_Process_2023	-1.8922	1	Oli	Oli_2 Ex_1	1	Translation	Oli_Ex
502	Translation (GO:0006412)	2.47921	0	Ex	GO_Biological_Process_2023	-2.08559	0	In	In_1 Ex_1	1	Translation	In_Ex
503	Translation (GO:0006412)	2.47921	0	Ex	GO_Biological_Process_2023	2.1998	1	In	In_2 Ex_1	1	Translation	In_Ex
504	Translation (GO:0006412)	2.47921	0	Ex	GO_Biological_Process_2023	2.72025	0	Mic	Mic_1 Ex_1	1	Translation	Mic_Ex
505	Translation (GO:0006412)	2.47921	0	Ex	GO_Biological_Process_2023	2.63425	1	Mic	Mic_2 Ex_1	1	Translation	Mic_Ex
506	Translation (GO:0006412)	2.47921	0	Ex	GO_Biological_Process_2023	2.06276	0	Opc	Opc_1 Ex_1	1	Translation	Opc_Ex
507	Translation (GO:0006412)	-2.60952	1	Ex	GO_Biological_Process_2023	-2.08293	0	Ex	Ex_1 Ex_2	1	Translation	Ex_Ex
508	Translation (GO:0006412)	-2.60952	1	Ex	GO_Biological_Process_2023	1.85193	1	Ex	Ex_2 Ex_2	1	Translation	Ex_Ex
509	Translation (GO:0006412)	-2.60952	1	Ex	GO_Biological_Process_2023	2.0749	0	Oli	Oli_1 Ex_2	1	Translation	Oli_Ex
510	Translation (GO:0006412)	-2.60952	1	Ex	GO_Biological_Process_2023	-1.8922	1	Oli	Oli_2 Ex_2	1	Translation	Oli_Ex
511	Translation (GO:0006412)	-2.60952	1	Ex	GO_Biological_Process_2023	-2.08559	0	In	In_1 Ex_2	1	Translation	In_Ex
512	Translation (GO:0006412)	-2.60952	1	Ex	GO_Biological_Process_2023	2.1998	1	In	In_2 Ex_2	1	Translation	In_Ex
513	Translation (GO:0006412)	-2.60952	1	Ex	GO_Biological_Process_2023	2.72025	0	Mic	Mic_1 Ex_2	1	Translation	Mic_Ex
514	Translation (GO:0006412)	-2.60952	1	Ex	GO_Biological_Process_2023	2.63425	1	Mic	Mic_2 Ex_2	1	Translation	Mic_Ex
515	Translation (GO:0006412)	-2.60952	1	Ex	GO_Biological_Process_2023	2.06276	0	Opc	Opc_1 Ex_2	1	Translation	Opc_Ex
516	Translation (GO:0006412)	1.69977	1	In	GO_Biological_Process_2023	-2.08293	0	Ex	Ex_1 In_2	1	Translation	Ex_In
517	Translation (GO:0006412)	1.69977	1	In	GO_Biological_Process_2023	1.85193	1	Ex	Ex_2 In_2	1	Translation	Ex_In
518	Translation (GO:0006412)	1.69977	1	In	GO_Biological_Process_2023	2.0749	0	Oli	Oli_1 In_2	1	Translation	Oli_In
519	Translation (GO:0006412)	1.69977	1	In	GO_Biological_Process_2023	-1.8922	1	Oli	Oli_2 In_2	1	Translation	Oli_In
520	Translation (GO:0006412)	1.69977	1	In	GO_Biological_Process_2023	-2.08559	0	In	In_1 In_2	1	Translation	In_In
521	Translation (GO:0006412)	1.69977	1	In	GO_Biological_Process_2023	2.1998	1	In	In_2 In_2	1	Translation	In_In
522	Translation (GO:0006412)	1.69977	1	In	GO_Biological_Process_2023	2.72025	0	Mic	Mic_1 In_2	1	Translation	Mic_In
523	Translation (GO:0006412)	1.69977	1	In	GO_Biological_Process_2023	2.63425	1	Mic	Mic_2 In_2	1	Translation	Mic_In
524	Translation (GO:0006412)	1.69977	1	In	GO_Biological_Process_2023	2.06276	0	Opc	Opc_1 In_2	1	Translation	Opc_In
525	Translation (GO:0006412)	1.9283	1	Oli	GO_Biological_Process_2023	-2.08293	0	Ex	Ex_1 Oli_2	1	Translation	Ex_Oli
526	Translation (GO:0006412)	1.9283	1	Oli	GO_Biological_Process_2023	1.85193	1	Ex	Ex_2 Oli_2	1	Translation	Ex_Oli
527	Translation (GO:0006412)	1.9283	1	Oli	GO_Biological_Process_2023	2.0749	0	Oli	Oli_1 Oli_2	1	Translation	Oli_Oli
528	Translation (GO:0006412)	1.9283	1	Oli	GO_Biological_Process_2023	-1.8922	1	Oli	Oli_2 Oli_2	1	Translation	Oli_Oli
529	Translation (GO:0006412)	1.9283	1	Oli	GO_Biological_Process_2023	-2.08559	0	In	In_1 Oli_2	1	Translation	In_Oli
530	Translation (GO:0006412)	1.9283	1	Oli	GO_Biological_Process_2023	2.1998	1	In	In_2 Oli_2	1	Translation	In_Oli
531	Translation (GO:0006412)	1.9283	1	Oli	GO_Biological_Process_2023	2.72025	0	Mic	Mic_1 Oli_2	1	Translation	Mic_Oli
532	Translation (GO:0006412)	1.9283	1	Oli	GO_Biological_Process_2023	2.63425	1	Mic	Mic_2 Oli_2	1	Translation	Mic_Oli
533	Translation (GO:0006412)	1.9283	1	Oli	GO_Biological_Process_2023	2.06276	0	Opc	Opc_1 Oli_2	1	Translation	Opc_Oli
534	Peptide Biosynthetic Process (GO:0043043)	-2.76916	0	Sox6	GO_Biological_Process_2023	-2.18316	0	Ex	Ex_1 Sox6_1	1	Peptide Biosynthetic Process	Ex_Sox6
535	Peptide Biosynthetic Process (GO:0043043)	-2.76916	0	Sox6	GO_Biological_Process_2023	2.09385	1	Ex	Ex_2 Sox6_1	1	Peptide Biosynthetic Process	Ex_Sox6
536	Peptide Biosynthetic Process (GO:0043043)	-2.76916	0	Sox6	GO_Biological_Process_2023	2.25543	0	Oli	Oli_1 Sox6_1	1	Peptide Biosynthetic Process	Oli_Sox6
537	Peptide Biosynthetic Process (GO:0043043)	-2.76916	0	Sox6	GO_Biological_Process_2023	-2.12167	1	Oli	Oli_2 Sox6_1	1	Peptide Biosynthetic Process	Oli_Sox6
538	Peptide Biosynthetic Process (GO:0043043)	-2.76916	0	Sox6	GO_Biological_Process_2023	-2.18302	0	In	In_1 Sox6_1	1	Peptide Biosynthetic Process	In_Sox6
539	Peptide Biosynthetic Process (GO:0043043)	-2.76916	0	Sox6	GO_Biological_Process_2023	2.09952	1	In	In_2 Sox6_1	1	Peptide Biosynthetic Process	In_Sox6
540	Peptide Biosynthetic Process (GO:0043043)	-2.76916	0	Sox6	GO_Biological_Process_2023	2.86902	0	Mic	Mic_1 Sox6_1	1	Peptide Biosynthetic Process	Mic_Sox6
541	Peptide Biosynthetic Process (GO:0043043)	-2.76916	0	Sox6	GO_Biological_Process_2023	2.71724	1	Mic	Mic_2 Sox6_1	1	Peptide Biosynthetic Process	Mic_Sox6
542	Peptide Biosynthetic Process (GO:0043043)	-2.76916	0	Sox6	GO_Biological_Process_2023	2.3053	0	Opc	Opc_1 Sox6_1	1	Peptide Biosynthetic Process	Opc_Sox6
543	Peptide Biosynthetic Process (GO:0043043)	-2.76916	0	Sox6	GO_Biological_Process_2023	-1.87197	1	Opc	Opc_2 Sox6_1	1	Peptide Biosynthetic Process	Opc_Sox6
544	Peptide Biosynthetic Process (GO:0043043)	2.45855	1	Sox6	GO_Biological_Process_2023	-2.18316	0	Ex	Ex_1 Sox6_2	1	Peptide Biosynthetic Process	Ex_Sox6
545	Peptide Biosynthetic Process (GO:0043043)	2.45855	1	Sox6	GO_Biological_Process_2023	2.09385	1	Ex	Ex_2 Sox6_2	1	Peptide Biosynthetic Process	Ex_Sox6
546	Peptide Biosynthetic Process (GO:0043043)	2.45855	1	Sox6	GO_Biological_Process_2023	2.25543	0	Oli	Oli_1 Sox6_2	1	Peptide Biosynthetic Process	Oli_Sox6
547	Peptide Biosynthetic Process (GO:0043043)	2.45855	1	Sox6	GO_Biological_Process_2023	-2.12167	1	Oli	Oli_2 Sox6_2	1	Peptide Biosynthetic Process	Oli_Sox6
548	Peptide Biosynthetic Process (GO:0043043)	2.45855	1	Sox6	GO_Biological_Process_2023	-2.18302	0	In	In_1 Sox6_2	1	Peptide Biosynthetic Process	In_Sox6
549	Peptide Biosynthetic Process (GO:0043043)	2.45855	1	Sox6	GO_Biological_Process_2023	2.09952	1	In	In_2 Sox6_2	1	Peptide Biosynthetic Process	In_Sox6
550	Peptide Biosynthetic Process (GO:0043043)	2.45855	1	Sox6	GO_Biological_Process_2023	2.86902	0	Mic	Mic_1 Sox6_2	1	Peptide Biosynthetic Process	Mic_Sox6
551	Peptide Biosynthetic Process (GO:0043043)	2.45855	1	Sox6	GO_Biological_Process_2023	2.71724	1	Mic	Mic_2 Sox6_2	1	Peptide Biosynthetic Process	Mic_Sox6
552	Peptide Biosynthetic Process (GO:0043043)	2.45855	1	Sox6	GO_Biological_Process_2023	2.3053	0	Opc	Opc_1 Sox6_2	1	Peptide Biosynthetic Process	Opc_Sox6
553	Peptide Biosynthetic Process (GO:0043043)	2.45855	1	Sox6	GO_Biological_Process_2023	-1.87197	1	Opc	Opc_2 Sox6_2	1	Peptide Biosynthetic Process	Opc_Sox6
554	Peptide Biosynthetic Process (GO:0043043)	-2.7001	0	Calb1	GO_Biological_Process_2023	-2.18316	0	Ex	Ex_1 Calb1_1	1	Peptide Biosynthetic Process	Ex_Calb1
555	Peptide Biosynthetic Process (GO:0043043)	-2.7001	0	Calb1	GO_Biological_Process_2023	2.09385	1	Ex	Ex_2 Calb1_1	1	Peptide Biosynthetic Process	Ex_Calb1
556	Peptide Biosynthetic Process (GO:0043043)	-2.7001	0	Calb1	GO_Biological_Process_2023	2.25543	0	Oli	Oli_1 Calb1_1	1	Peptide Biosynthetic Process	Oli_Calb1
557	Peptide Biosynthetic Process (GO:0043043)	-2.7001	0	Calb1	GO_Biological_Process_2023	-2.12167	1	Oli	Oli_2 Calb1_1	1	Peptide Biosynthetic Process	Oli_Calb1
558	Peptide Biosynthetic Process (GO:0043043)	-2.7001	0	Calb1	GO_Biological_Process_2023	-2.18302	0	In	In_1 Calb1_1	1	Peptide Biosynthetic Process	In_Calb1
559	Peptide Biosynthetic Process (GO:0043043)	-2.7001	0	Calb1	GO_Biological_Process_2023	2.09952	1	In	In_2 Calb1_1	1	Peptide Biosynthetic Process	In_Calb1
560	Peptide Biosynthetic Process (GO:0043043)	-2.7001	0	Calb1	GO_Biological_Process_2023	2.86902	0	Mic	Mic_1 Calb1_1	1	Peptide Biosynthetic Process	Mic_Calb1
561	Peptide Biosynthetic Process (GO:0043043)	-2.7001	0	Calb1	GO_Biological_Process_2023	2.71724	1	Mic	Mic_2 Calb1_1	1	Peptide Biosynthetic Process	Mic_Calb1
562	Peptide Biosynthetic Process (GO:0043043)	-2.7001	0	Calb1	GO_Biological_Process_2023	2.3053	0	Opc	Opc_1 Calb1_1	1	Peptide Biosynthetic Process	Opc_Calb1
563	Peptide Biosynthetic Process (GO:0043043)	-2.7001	0	Calb1	GO_Biological_Process_2023	-1.87197	1	Opc	Opc_2 Calb1_1	1	Peptide Biosynthetic Process	Opc_Calb1
564	Peptide Biosynthetic Process (GO:0043043)	2.44434	0	Mic	GO_Biological_Process_2023	-2.18316	0	Ex	Ex_1 Mic_1	1	Peptide Biosynthetic Process	Ex_Mic
565	Peptide Biosynthetic Process (GO:0043043)	2.44434	0	Mic	GO_Biological_Process_2023	2.09385	1	Ex	Ex_2 Mic_1	1	Peptide Biosynthetic Process	Ex_Mic
566	Peptide Biosynthetic Process (GO:0043043)	2.44434	0	Mic	GO_Biological_Process_2023	2.25543	0	Oli	Oli_1 Mic_1	1	Peptide Biosynthetic Process	Oli_Mic
567	Peptide Biosynthetic Process (GO:0043043)	2.44434	0	Mic	GO_Biological_Process_2023	-2.12167	1	Oli	Oli_2 Mic_1	1	Peptide Biosynthetic Process	Oli_Mic
568	Peptide Biosynthetic Process (GO:0043043)	2.44434	0	Mic	GO_Biological_Process_2023	-2.18302	0	In	In_1 Mic_1	1	Peptide Biosynthetic Process	In_Mic
569	Peptide Biosynthetic Process (GO:0043043)	2.44434	0	Mic	GO_Biological_Process_2023	2.09952	1	In	In_2 Mic_1	1	Peptide Biosynthetic Process	In_Mic
570	Peptide Biosynthetic Process (GO:0043043)	2.44434	0	Mic	GO_Biological_Process_2023	2.86902	0	Mic	Mic_1 Mic_1	1	Peptide Biosynthetic Process	Mic_Mic
571	Peptide Biosynthetic Process (GO:0043043)	2.44434	0	Mic	GO_Biological_Process_2023	2.71724	1	Mic	Mic_2 Mic_1	1	Peptide Biosynthetic Process	Mic_Mic
572	Peptide Biosynthetic Process (GO:0043043)	2.44434	0	Mic	GO_Biological_Process_2023	2.3053	0	Opc	Opc_1 Mic_1	1	Peptide Biosynthetic Process	Opc_Mic
573	Peptide Biosynthetic Process (GO:0043043)	2.44434	0	Mic	GO_Biological_Process_2023	-1.87197	1	Opc	Opc_2 Mic_1	1	Peptide Biosynthetic Process	Opc_Mic
574	Peptide Biosynthetic Process (GO:0043043)	-2.79741	1	Mic	GO_Biological_Process_2023	-2.18316	0	Ex	Ex_1 Mic_2	1	Peptide Biosynthetic Process	Ex_Mic
575	Peptide Biosynthetic Process (GO:0043043)	-2.79741	1	Mic	GO_Biological_Process_2023	2.09385	1	Ex	Ex_2 Mic_2	1	Peptide Biosynthetic Process	Ex_Mic
576	Peptide Biosynthetic Process (GO:0043043)	-2.79741	1	Mic	GO_Biological_Process_2023	2.25543	0	Oli	Oli_1 Mic_2	1	Peptide Biosynthetic Process	Oli_Mic
577	Peptide Biosynthetic Process (GO:0043043)	-2.79741	1	Mic	GO_Biological_Process_2023	-2.12167	1	Oli	Oli_2 Mic_2	1	Peptide Biosynthetic Process	Oli_Mic
578	Peptide Biosynthetic Process (GO:0043043)	-2.79741	1	Mic	GO_Biological_Process_2023	-2.18302	0	In	In_1 Mic_2	1	Peptide Biosynthetic Process	In_Mic
579	Peptide Biosynthetic Process (GO:0043043)	-2.79741	1	Mic	GO_Biological_Process_2023	2.09952	1	In	In_2 Mic_2	1	Peptide Biosynthetic Process	In_Mic
580	Peptide Biosynthetic Process (GO:0043043)	-2.79741	1	Mic	GO_Biological_Process_2023	2.86902	0	Mic	Mic_1 Mic_2	1	Peptide Biosynthetic Process	Mic_Mic
581	Peptide Biosynthetic Process (GO:0043043)	-2.79741	1	Mic	GO_Biological_Process_2023	2.71724	1	Mic	Mic_2 Mic_2	1	Peptide Biosynthetic Process	Mic_Mic
582	Peptide Biosynthetic Process (GO:0043043)	-2.79741	1	Mic	GO_Biological_Process_2023	2.3053	0	Opc	Opc_1 Mic_2	1	Peptide Biosynthetic Process	Opc_Mic
583	Peptide Biosynthetic Process (GO:0043043)	-2.79741	1	Mic	GO_Biological_Process_2023	-1.87197	1	Opc	Opc_2 Mic_2	1	Peptide Biosynthetic Process	Opc_Mic
584	Peptide Biosynthetic Process (GO:0043043)	-2.22267	1	Ast	GO_Biological_Process_2023	-2.18316	0	Ex	Ex_1 Ast_2	1	Peptide Biosynthetic Process	Ex_Ast
585	Peptide Biosynthetic Process (GO:0043043)	-2.22267	1	Ast	GO_Biological_Process_2023	2.09385	1	Ex	Ex_2 Ast_2	1	Peptide Biosynthetic Process	Ex_Ast
586	Peptide Biosynthetic Process (GO:0043043)	-2.22267	1	Ast	GO_Biological_Process_2023	2.25543	0	Oli	Oli_1 Ast_2	1	Peptide Biosynthetic Process	Oli_Ast
587	Peptide Biosynthetic Process (GO:0043043)	-2.22267	1	Ast	GO_Biological_Process_2023	-2.12167	1	Oli	Oli_2 Ast_2	1	Peptide Biosynthetic Process	Oli_Ast
588	Peptide Biosynthetic Process (GO:0043043)	-2.22267	1	Ast	GO_Biological_Process_2023	-2.18302	0	In	In_1 Ast_2	1	Peptide Biosynthetic Process	In_Ast
589	Peptide Biosynthetic Process (GO:0043043)	-2.22267	1	Ast	GO_Biological_Process_2023	2.09952	1	In	In_2 Ast_2	1	Peptide Biosynthetic Process	In_Ast
590	Peptide Biosynthetic Process (GO:0043043)	-2.22267	1	Ast	GO_Biological_Process_2023	2.86902	0	Mic	Mic_1 Ast_2	1	Peptide Biosynthetic Process	Mic_Ast
591	Peptide Biosynthetic Process (GO:0043043)	-2.22267	1	Ast	GO_Biological_Process_2023	2.71724	1	Mic	Mic_2 Ast_2	1	Peptide Biosynthetic Process	Mic_Ast
592	Peptide Biosynthetic Process (GO:0043043)	-2.22267	1	Ast	GO_Biological_Process_2023	2.3053	0	Opc	Opc_1 Ast_2	1	Peptide Biosynthetic Process	Opc_Ast
593	Peptide Biosynthetic Process (GO:0043043)	-2.22267	1	Ast	GO_Biological_Process_2023	-1.87197	1	Opc	Opc_2 Ast_2	1	Peptide Biosynthetic Process	Opc_Ast
594	Peptide Biosynthetic Process (GO:0043043)	2.75958	0	End	GO_Biological_Process_2023	-2.18316	0	Ex	Ex_1 End_1	1	Peptide Biosynthetic Process	Ex_End
595	Peptide Biosynthetic Process (GO:0043043)	2.75958	0	End	GO_Biological_Process_2023	2.09385	1	Ex	Ex_2 End_1	1	Peptide Biosynthetic Process	Ex_End
596	Peptide Biosynthetic Process (GO:0043043)	2.75958	0	End	GO_Biological_Process_2023	2.25543	0	Oli	Oli_1 End_1	1	Peptide Biosynthetic Process	Oli_End
597	Peptide Biosynthetic Process (GO:0043043)	2.75958	0	End	GO_Biological_Process_2023	-2.12167	1	Oli	Oli_2 End_1	1	Peptide Biosynthetic Process	Oli_End
598	Peptide Biosynthetic Process (GO:0043043)	2.75958	0	End	GO_Biological_Process_2023	-2.18302	0	In	In_1 End_1	1	Peptide Biosynthetic Process	In_End
599	Peptide Biosynthetic Process (GO:0043043)	2.75958	0	End	GO_Biological_Process_2023	2.09952	1	In	In_2 End_1	1	Peptide Biosynthetic Process	In_End
600	Peptide Biosynthetic Process (GO:0043043)	2.75958	0	End	GO_Biological_Process_2023	2.86902	0	Mic	Mic_1 End_1	1	Peptide Biosynthetic Process	Mic_End
601	Peptide Biosynthetic Process (GO:0043043)	2.75958	0	End	GO_Biological_Process_2023	2.71724	1	Mic	Mic_2 End_1	1	Peptide Biosynthetic Process	Mic_End
602	Peptide Biosynthetic Process (GO:0043043)	2.75958	0	End	GO_Biological_Process_2023	2.3053	0	Opc	Opc_1 End_1	1	Peptide Biosynthetic Process	Opc_End
603	Peptide Biosynthetic Process (GO:0043043)	2.75958	0	End	GO_Biological_Process_2023	-1.87197	1	Opc	Opc_2 End_1	1	Peptide Biosynthetic Process	Opc_End
604	Peptide Biosynthetic Process (GO:0043043)	-2.47239	1	End	GO_Biological_Process_2023	-2.18316	0	Ex	Ex_1 End_2	1	Peptide Biosynthetic Process	Ex_End
605	Peptide Biosynthetic Process (GO:0043043)	-2.47239	1	End	GO_Biological_Process_2023	2.09385	1	Ex	Ex_2 End_2	1	Peptide Biosynthetic Process	Ex_End
606	Peptide Biosynthetic Process (GO:0043043)	-2.47239	1	End	GO_Biological_Process_2023	2.25543	0	Oli	Oli_1 End_2	1	Peptide Biosynthetic Process	Oli_End
607	Peptide Biosynthetic Process (GO:0043043)	-2.47239	1	End	GO_Biological_Process_2023	-2.12167	1	Oli	Oli_2 End_2	1	Peptide Biosynthetic Process	Oli_End
608	Peptide Biosynthetic Process (GO:0043043)	-2.47239	1	End	GO_Biological_Process_2023	-2.18302	0	In	In_1 End_2	1	Peptide Biosynthetic Process	In_End
609	Peptide Biosynthetic Process (GO:0043043)	-2.47239	1	End	GO_Biological_Process_2023	2.09952	1	In	In_2 End_2	1	Peptide Biosynthetic Process	In_End
610	Peptide Biosynthetic Process (GO:0043043)	-2.47239	1	End	GO_Biological_Process_2023	2.86902	0	Mic	Mic_1 End_2	1	Peptide Biosynthetic Process	Mic_End
611	Peptide Biosynthetic Process (GO:0043043)	-2.47239	1	End	GO_Biological_Process_2023	2.71724	1	Mic	Mic_2 End_2	1	Peptide Biosynthetic Process	Mic_End
612	Peptide Biosynthetic Process (GO:0043043)	-2.47239	1	End	GO_Biological_Process_2023	2.3053	0	Opc	Opc_1 End_2	1	Peptide Biosynthetic Process	Opc_End
613	Peptide Biosynthetic Process (GO:0043043)	-2.47239	1	End	GO_Biological_Process_2023	-1.87197	1	Opc	Opc_2 End_2	1	Peptide Biosynthetic Process	Opc_End
614	Peptide Biosynthetic Process (GO:0043043)	2.5075	2	End	GO_Biological_Process_2023	-2.18316	0	Ex	Ex_1 End_3	1	Peptide Biosynthetic Process	Ex_End
615	Peptide Biosynthetic Process (GO:0043043)	2.5075	2	End	GO_Biological_Process_2023	2.09385	1	Ex	Ex_2 End_3	1	Peptide Biosynthetic Process	Ex_End
616	Peptide Biosynthetic Process (GO:0043043)	2.5075	2	End	GO_Biological_Process_2023	2.25543	0	Oli	Oli_1 End_3	1	Peptide Biosynthetic Process	Oli_End
617	Peptide Biosynthetic Process (GO:0043043)	2.5075	2	End	GO_Biological_Process_2023	-2.12167	1	Oli	Oli_2 End_3	1	Peptide Biosynthetic Process	Oli_End
618	Peptide Biosynthetic Process (GO:0043043)	2.5075	2	End	GO_Biological_Process_2023	-2.18302	0	In	In_1 End_3	1	Peptide Biosynthetic Process	In_End
619	Peptide Biosynthetic Process (GO:0043043)	2.5075	2	End	GO_Biological_Process_2023	2.09952	1	In	In_2 End_3	1	Peptide Biosynthetic Process	In_End
620	Peptide Biosynthetic Process (GO:0043043)	2.5075	2	End	GO_Biological_Process_2023	2.86902	0	Mic	Mic_1 End_3	1	Peptide Biosynthetic Process	Mic_End
621	Peptide Biosynthetic Process (GO:0043043)	2.5075	2	End	GO_Biological_Process_2023	2.71724	1	Mic	Mic_2 End_3	1	Peptide Biosynthetic Process	Mic_End
622	Peptide Biosynthetic Process (GO:0043043)	2.5075	2	End	GO_Biological_Process_2023	2.3053	0	Opc	Opc_1 End_3	1	Peptide Biosynthetic Process	Opc_End
623	Peptide Biosynthetic Process (GO:0043043)	2.5075	2	End	GO_Biological_Process_2023	-1.87197	1	Opc	Opc_2 End_3	1	Peptide Biosynthetic Process	Opc_End
624	Peptide Biosynthetic Process (GO:0043043)	2.09938	1	OPC	GO_Biological_Process_2023	-2.18316	0	Ex	Ex_1 OPC_2	1	Peptide Biosynthetic Process	Ex_OPC
625	Peptide Biosynthetic Process (GO:0043043)	2.09938	1	OPC	GO_Biological_Process_2023	2.09385	1	Ex	Ex_2 OPC_2	1	Peptide Biosynthetic Process	Ex_OPC
626	Peptide Biosynthetic Process (GO:0043043)	2.09938	1	OPC	GO_Biological_Process_2023	2.25543	0	Oli	Oli_1 OPC_2	1	Peptide Biosynthetic Process	Oli_OPC
627	Peptide Biosynthetic Process (GO:0043043)	2.09938	1	OPC	GO_Biological_Process_2023	-2.12167	1	Oli	Oli_2 OPC_2	1	Peptide Biosynthetic Process	Oli_OPC
628	Peptide Biosynthetic Process (GO:0043043)	2.09938	1	OPC	GO_Biological_Process_2023	-2.18302	0	In	In_1 OPC_2	1	Peptide Biosynthetic Process	In_OPC
629	Peptide Biosynthetic Process (GO:0043043)	2.09938	1	OPC	GO_Biological_Process_2023	2.09952	1	In	In_2 OPC_2	1	Peptide Biosynthetic Process	In_OPC
630	Peptide Biosynthetic Process (GO:0043043)	2.09938	1	OPC	GO_Biological_Process_2023	2.86902	0	Mic	Mic_1 OPC_2	1	Peptide Biosynthetic Process	Mic_OPC
631	Peptide Biosynthetic Process (GO:0043043)	2.09938	1	OPC	GO_Biological_Process_2023	2.71724	1	Mic	Mic_2 OPC_2	1	Peptide Biosynthetic Process	Mic_OPC
632	Peptide Biosynthetic Process (GO:0043043)	2.09938	1	OPC	GO_Biological_Process_2023	2.3053	0	Opc	Opc_1 OPC_2	1	Peptide Biosynthetic Process	Opc_OPC
633	Peptide Biosynthetic Process (GO:0043043)	2.09938	1	OPC	GO_Biological_Process_2023	-1.87197	1	Opc	Opc_2 OPC_2	1	Peptide Biosynthetic Process	Opc_OPC
634	Peptide Biosynthetic Process (GO:0043043)	2.48008	0	Ex	GO_Biological_Process_2023	-2.18316	0	Ex	Ex_1 Ex_1	1	Peptide Biosynthetic Process	Ex_Ex
635	Peptide Biosynthetic Process (GO:0043043)	2.48008	0	Ex	GO_Biological_Process_2023	2.09385	1	Ex	Ex_2 Ex_1	1	Peptide Biosynthetic Process	Ex_Ex
636	Peptide Biosynthetic Process (GO:0043043)	2.48008	0	Ex	GO_Biological_Process_2023	2.25543	0	Oli	Oli_1 Ex_1	1	Peptide Biosynthetic Process	Oli_Ex
637	Peptide Biosynthetic Process (GO:0043043)	2.48008	0	Ex	GO_Biological_Process_2023	-2.12167	1	Oli	Oli_2 Ex_1	1	Peptide Biosynthetic Process	Oli_Ex
638	Peptide Biosynthetic Process (GO:0043043)	2.48008	0	Ex	GO_Biological_Process_2023	-2.18302	0	In	In_1 Ex_1	1	Peptide Biosynthetic Process	In_Ex
639	Peptide Biosynthetic Process (GO:0043043)	2.48008	0	Ex	GO_Biological_Process_2023	2.09952	1	In	In_2 Ex_1	1	Peptide Biosynthetic Process	In_Ex
640	Peptide Biosynthetic Process (GO:0043043)	2.48008	0	Ex	GO_Biological_Process_2023	2.86902	0	Mic	Mic_1 Ex_1	1	Peptide Biosynthetic Process	Mic_Ex
641	Peptide Biosynthetic Process (GO:0043043)	2.48008	0	Ex	GO_Biological_Process_2023	2.71724	1	Mic	Mic_2 Ex_1	1	Peptide Biosynthetic Process	Mic_Ex
642	Peptide Biosynthetic Process (GO:0043043)	2.48008	0	Ex	GO_Biological_Process_2023	2.3053	0	Opc	Opc_1 Ex_1	1	Peptide Biosynthetic Process	Opc_Ex
643	Peptide Biosynthetic Process (GO:0043043)	2.48008	0	Ex	GO_Biological_Process_2023	-1.87197	1	Opc	Opc_2 Ex_1	1	Peptide Biosynthetic Process	Opc_Ex
644	Peptide Biosynthetic Process (GO:0043043)	-2.5914	1	Ex	GO_Biological_Process_2023	-2.18316	0	Ex	Ex_1 Ex_2	1	Peptide Biosynthetic Process	Ex_Ex
645	Peptide Biosynthetic Process (GO:0043043)	-2.5914	1	Ex	GO_Biological_Process_2023	2.09385	1	Ex	Ex_2 Ex_2	1	Peptide Biosynthetic Process	Ex_Ex
646	Peptide Biosynthetic Process (GO:0043043)	-2.5914	1	Ex	GO_Biological_Process_2023	2.25543	0	Oli	Oli_1 Ex_2	1	Peptide Biosynthetic Process	Oli_Ex
647	Peptide Biosynthetic Process (GO:0043043)	-2.5914	1	Ex	GO_Biological_Process_2023	-2.12167	1	Oli	Oli_2 Ex_2	1	Peptide Biosynthetic Process	Oli_Ex
648	Peptide Biosynthetic Process (GO:0043043)	-2.5914	1	Ex	GO_Biological_Process_2023	-2.18302	0	In	In_1 Ex_2	1	Peptide Biosynthetic Process	In_Ex
649	Peptide Biosynthetic Process (GO:0043043)	-2.5914	1	Ex	GO_Biological_Process_2023	2.09952	1	In	In_2 Ex_2	1	Peptide Biosynthetic Process	In_Ex
650	Peptide Biosynthetic Process (GO:0043043)	-2.5914	1	Ex	GO_Biological_Process_2023	2.86902	0	Mic	Mic_1 Ex_2	1	Peptide Biosynthetic Process	Mic_Ex
651	Peptide Biosynthetic Process (GO:0043043)	-2.5914	1	Ex	GO_Biological_Process_2023	2.71724	1	Mic	Mic_2 Ex_2	1	Peptide Biosynthetic Process	Mic_Ex
652	Peptide Biosynthetic Process (GO:0043043)	-2.5914	1	Ex	GO_Biological_Process_2023	2.3053	0	Opc	Opc_1 Ex_2	1	Peptide Biosynthetic Process	Opc_Ex
653	Peptide Biosynthetic Process (GO:0043043)	-2.5914	1	Ex	GO_Biological_Process_2023	-1.87197	1	Opc	Opc_2 Ex_2	1	Peptide Biosynthetic Process	Opc_Ex
654	Peptide Biosynthetic Process (GO:0043043)	2.12134	1	Oli	GO_Biological_Process_2023	-2.18316	0	Ex	Ex_1 Oli_2	1	Peptide Biosynthetic Process	Ex_Oli
655	Peptide Biosynthetic Process (GO:0043043)	2.12134	1	Oli	GO_Biological_Process_2023	2.09385	1	Ex	Ex_2 Oli_2	1	Peptide Biosynthetic Process	Ex_Oli
656	Peptide Biosynthetic Process (GO:0043043)	2.12134	1	Oli	GO_Biological_Process_2023	2.25543	0	Oli	Oli_1 Oli_2	1	Peptide Biosynthetic Process	Oli_Oli
657	Peptide Biosynthetic Process (GO:0043043)	2.12134	1	Oli	GO_Biological_Process_2023	-2.12167	1	Oli	Oli_2 Oli_2	1	Peptide Biosynthetic Process	Oli_Oli
658	Peptide Biosynthetic Process (GO:0043043)	2.12134	1	Oli	GO_Biological_Process_2023	-2.18302	0	In	In_1 Oli_2	1	Peptide Biosynthetic Process	In_Oli
659	Peptide Biosynthetic Process (GO:0043043)	2.12134	1	Oli	GO_Biological_Process_2023	2.09952	1	In	In_2 Oli_2	1	Peptide Biosynthetic Process	In_Oli
660	Peptide Biosynthetic Process (GO:0043043)	2.12134	1	Oli	GO_Biological_Process_2023	2.86902	0	Mic	Mic_1 Oli_2	1	Peptide Biosynthetic Process	Mic_Oli
661	Peptide Biosynthetic Process (GO:0043043)	2.12134	1	Oli	GO_Biological_Process_2023	2.71724	1	Mic	Mic_2 Oli_2	1	Peptide Biosynthetic Process	Mic_Oli
662	Peptide Biosynthetic Process (GO:0043043)	2.12134	1	Oli	GO_Biological_Process_2023	2.3053	0	Opc	Opc_1 Oli_2	1	Peptide Biosynthetic Process	Opc_Oli
663	Peptide Biosynthetic Process (GO:0043043)	2.12134	1	Oli	GO_Biological_Process_2023	-1.87197	1	Opc	Opc_2 Oli_2	1	Peptide Biosynthetic Process	Opc_Oli
664	Cytoplasmic Translation (GO:0002181)	-3.03605	0	Sox6	GO_Biological_Process_2023	-2.25046	0	Ex	Ex_1 Sox6_1	1	Cytoplasmic Translation	Ex_Sox6
665	Cytoplasmic Translation (GO:0002181)	-3.03605	0	Sox6	GO_Biological_Process_2023	2.33919	1	Ex	Ex_2 Sox6_1	1	Cytoplasmic Translation	Ex_Sox6
666	Cytoplasmic Translation (GO:0002181)	-3.03605	0	Sox6	GO_Biological_Process_2023	2.46458	0	Oli	Oli_1 Sox6_1	1	Cytoplasmic Translation	Oli_Sox6
667	Cytoplasmic Translation (GO:0002181)	-3.03605	0	Sox6	GO_Biological_Process_2023	-2.33494	1	Oli	Oli_2 Sox6_1	1	Cytoplasmic Translation	Oli_Sox6
668	Cytoplasmic Translation (GO:0002181)	-3.03605	0	Sox6	GO_Biological_Process_2023	-2.34258	0	In	In_1 Sox6_1	1	Cytoplasmic Translation	In_Sox6
669	Cytoplasmic Translation (GO:0002181)	-3.03605	0	Sox6	GO_Biological_Process_2023	2.40835	1	In	In_2 Sox6_1	1	Cytoplasmic Translation	In_Sox6
670	Cytoplasmic Translation (GO:0002181)	-3.03605	0	Sox6	GO_Biological_Process_2023	3.00403	0	Mic	Mic_1 Sox6_1	1	Cytoplasmic Translation	Mic_Sox6
671	Cytoplasmic Translation (GO:0002181)	-3.03605	0	Sox6	GO_Biological_Process_2023	2.88887	1	Mic	Mic_2 Sox6_1	1	Cytoplasmic Translation	Mic_Sox6
672	Cytoplasmic Translation (GO:0002181)	-3.03605	0	Sox6	GO_Biological_Process_2023	2.64015	0	Opc	Opc_1 Sox6_1	1	Cytoplasmic Translation	Opc_Sox6
673	Cytoplasmic Translation (GO:0002181)	-3.03605	0	Sox6	GO_Biological_Process_2023	-2.15122	1	Opc	Opc_2 Sox6_1	1	Cytoplasmic Translation	Opc_Sox6
674	Cytoplasmic Translation (GO:0002181)	2.83622	1	Sox6	GO_Biological_Process_2023	-2.25046	0	Ex	Ex_1 Sox6_2	1	Cytoplasmic Translation	Ex_Sox6
675	Cytoplasmic Translation (GO:0002181)	2.83622	1	Sox6	GO_Biological_Process_2023	2.33919	1	Ex	Ex_2 Sox6_2	1	Cytoplasmic Translation	Ex_Sox6
676	Cytoplasmic Translation (GO:0002181)	2.83622	1	Sox6	GO_Biological_Process_2023	2.46458	0	Oli	Oli_1 Sox6_2	1	Cytoplasmic Translation	Oli_Sox6
677	Cytoplasmic Translation (GO:0002181)	2.83622	1	Sox6	GO_Biological_Process_2023	-2.33494	1	Oli	Oli_2 Sox6_2	1	Cytoplasmic Translation	Oli_Sox6
678	Cytoplasmic Translation (GO:0002181)	2.83622	1	Sox6	GO_Biological_Process_2023	-2.34258	0	In	In_1 Sox6_2	1	Cytoplasmic Translation	In_Sox6
679	Cytoplasmic Translation (GO:0002181)	2.83622	1	Sox6	GO_Biological_Process_2023	2.40835	1	In	In_2 Sox6_2	1	Cytoplasmic Translation	In_Sox6
680	Cytoplasmic Translation (GO:0002181)	2.83622	1	Sox6	GO_Biological_Process_2023	3.00403	0	Mic	Mic_1 Sox6_2	1	Cytoplasmic Translation	Mic_Sox6
681	Cytoplasmic Translation (GO:0002181)	2.83622	1	Sox6	GO_Biological_Process_2023	2.88887	1	Mic	Mic_2 Sox6_2	1	Cytoplasmic Translation	Mic_Sox6
682	Cytoplasmic Translation (GO:0002181)	2.83622	1	Sox6	GO_Biological_Process_2023	2.64015	0	Opc	Opc_1 Sox6_2	1	Cytoplasmic Translation	Opc_Sox6
683	Cytoplasmic Translation (GO:0002181)	2.83622	1	Sox6	GO_Biological_Process_2023	-2.15122	1	Opc	Opc_2 Sox6_2	1	Cytoplasmic Translation	Opc_Sox6
684	Cytoplasmic Translation (GO:0002181)	-2.79135	0	Calb1	GO_Biological_Process_2023	-2.25046	0	Ex	Ex_1 Calb1_1	1	Cytoplasmic Translation	Ex_Calb1
685	Cytoplasmic Translation (GO:0002181)	-2.79135	0	Calb1	GO_Biological_Process_2023	2.33919	1	Ex	Ex_2 Calb1_1	1	Cytoplasmic Translation	Ex_Calb1
686	Cytoplasmic Translation (GO:0002181)	-2.79135	0	Calb1	GO_Biological_Process_2023	2.46458	0	Oli	Oli_1 Calb1_1	1	Cytoplasmic Translation	Oli_Calb1
687	Cytoplasmic Translation (GO:0002181)	-2.79135	0	Calb1	GO_Biological_Process_2023	-2.33494	1	Oli	Oli_2 Calb1_1	1	Cytoplasmic Translation	Oli_Calb1
688	Cytoplasmic Translation (GO:0002181)	-2.79135	0	Calb1	GO_Biological_Process_2023	-2.34258	0	In	In_1 Calb1_1	1	Cytoplasmic Translation	In_Calb1
689	Cytoplasmic Translation (GO:0002181)	-2.79135	0	Calb1	GO_Biological_Process_2023	2.40835	1	In	In_2 Calb1_1	1	Cytoplasmic Translation	In_Calb1
690	Cytoplasmic Translation (GO:0002181)	-2.79135	0	Calb1	GO_Biological_Process_2023	3.00403	0	Mic	Mic_1 Calb1_1	1	Cytoplasmic Translation	Mic_Calb1
691	Cytoplasmic Translation (GO:0002181)	-2.79135	0	Calb1	GO_Biological_Process_2023	2.88887	1	Mic	Mic_2 Calb1_1	1	Cytoplasmic Translation	Mic_Calb1
692	Cytoplasmic Translation (GO:0002181)	-2.79135	0	Calb1	GO_Biological_Process_2023	2.64015	0	Opc	Opc_1 Calb1_1	1	Cytoplasmic Translation	Opc_Calb1
693	Cytoplasmic Translation (GO:0002181)	-2.79135	0	Calb1	GO_Biological_Process_2023	-2.15122	1	Opc	Opc_2 Calb1_1	1	Cytoplasmic Translation	Opc_Calb1
694	Cytoplasmic Translation (GO:0002181)	2.35176	1	Calb1	GO_Biological_Process_2023	-2.25046	0	Ex	Ex_1 Calb1_2	1	Cytoplasmic Translation	Ex_Calb1
695	Cytoplasmic Translation (GO:0002181)	2.35176	1	Calb1	GO_Biological_Process_2023	2.33919	1	Ex	Ex_2 Calb1_2	1	Cytoplasmic Translation	Ex_Calb1
696	Cytoplasmic Translation (GO:0002181)	2.35176	1	Calb1	GO_Biological_Process_2023	2.46458	0	Oli	Oli_1 Calb1_2	1	Cytoplasmic Translation	Oli_Calb1
697	Cytoplasmic Translation (GO:0002181)	2.35176	1	Calb1	GO_Biological_Process_2023	-2.33494	1	Oli	Oli_2 Calb1_2	1	Cytoplasmic Translation	Oli_Calb1
698	Cytoplasmic Translation (GO:0002181)	2.35176	1	Calb1	GO_Biological_Process_2023	-2.34258	0	In	In_1 Calb1_2	1	Cytoplasmic Translation	In_Calb1
699	Cytoplasmic Translation (GO:0002181)	2.35176	1	Calb1	GO_Biological_Process_2023	2.40835	1	In	In_2 Calb1_2	1	Cytoplasmic Translation	In_Calb1
700	Cytoplasmic Translation (GO:0002181)	2.35176	1	Calb1	GO_Biological_Process_2023	3.00403	0	Mic	Mic_1 Calb1_2	1	Cytoplasmic Translation	Mic_Calb1
701	Cytoplasmic Translation (GO:0002181)	2.35176	1	Calb1	GO_Biological_Process_2023	2.88887	1	Mic	Mic_2 Calb1_2	1	Cytoplasmic Translation	Mic_Calb1
702	Cytoplasmic Translation (GO:0002181)	2.35176	1	Calb1	GO_Biological_Process_2023	2.64015	0	Opc	Opc_1 Calb1_2	1	Cytoplasmic Translation	Opc_Calb1
703	Cytoplasmic Translation (GO:0002181)	2.35176	1	Calb1	GO_Biological_Process_2023	-2.15122	1	Opc	Opc_2 Calb1_2	1	Cytoplasmic Translation	Opc_Calb1
704	Cytoplasmic Translation (GO:0002181)	2.11972	2	Calb1	GO_Biological_Process_2023	-2.25046	0	Ex	Ex_1 Calb1_3	1	Cytoplasmic Translation	Ex_Calb1
705	Cytoplasmic Translation (GO:0002181)	2.11972	2	Calb1	GO_Biological_Process_2023	2.33919	1	Ex	Ex_2 Calb1_3	1	Cytoplasmic Translation	Ex_Calb1
706	Cytoplasmic Translation (GO:0002181)	2.11972	2	Calb1	GO_Biological_Process_2023	2.46458	0	Oli	Oli_1 Calb1_3	1	Cytoplasmic Translation	Oli_Calb1
707	Cytoplasmic Translation (GO:0002181)	2.11972	2	Calb1	GO_Biological_Process_2023	-2.33494	1	Oli	Oli_2 Calb1_3	1	Cytoplasmic Translation	Oli_Calb1
708	Cytoplasmic Translation (GO:0002181)	2.11972	2	Calb1	GO_Biological_Process_2023	-2.34258	0	In	In_1 Calb1_3	1	Cytoplasmic Translation	In_Calb1
709	Cytoplasmic Translation (GO:0002181)	2.11972	2	Calb1	GO_Biological_Process_2023	2.40835	1	In	In_2 Calb1_3	1	Cytoplasmic Translation	In_Calb1
710	Cytoplasmic Translation (GO:0002181)	2.11972	2	Calb1	GO_Biological_Process_2023	3.00403	0	Mic	Mic_1 Calb1_3	1	Cytoplasmic Translation	Mic_Calb1
711	Cytoplasmic Translation (GO:0002181)	2.11972	2	Calb1	GO_Biological_Process_2023	2.88887	1	Mic	Mic_2 Calb1_3	1	Cytoplasmic Translation	Mic_Calb1
712	Cytoplasmic Translation (GO:0002181)	2.11972	2	Calb1	GO_Biological_Process_2023	2.64015	0	Opc	Opc_1 Calb1_3	1	Cytoplasmic Translation	Opc_Calb1
713	Cytoplasmic Translation (GO:0002181)	2.11972	2	Calb1	GO_Biological_Process_2023	-2.15122	1	Opc	Opc_2 Calb1_3	1	Cytoplasmic Translation	Opc_Calb1
714	Cytoplasmic Translation (GO:0002181)	2.00434	0	Epen	GO_Biological_Process_2023	-2.25046	0	Ex	Ex_1 Epen_1	1	Cytoplasmic Translation	Ex_Epen
715	Cytoplasmic Translation (GO:0002181)	2.00434	0	Epen	GO_Biological_Process_2023	2.33919	1	Ex	Ex_2 Epen_1	1	Cytoplasmic Translation	Ex_Epen
716	Cytoplasmic Translation (GO:0002181)	2.00434	0	Epen	GO_Biological_Process_2023	2.46458	0	Oli	Oli_1 Epen_1	1	Cytoplasmic Translation	Oli_Epen
717	Cytoplasmic Translation (GO:0002181)	2.00434	0	Epen	GO_Biological_Process_2023	-2.33494	1	Oli	Oli_2 Epen_1	1	Cytoplasmic Translation	Oli_Epen
718	Cytoplasmic Translation (GO:0002181)	2.00434	0	Epen	GO_Biological_Process_2023	-2.34258	0	In	In_1 Epen_1	1	Cytoplasmic Translation	In_Epen
719	Cytoplasmic Translation (GO:0002181)	2.00434	0	Epen	GO_Biological_Process_2023	2.40835	1	In	In_2 Epen_1	1	Cytoplasmic Translation	In_Epen
720	Cytoplasmic Translation (GO:0002181)	2.00434	0	Epen	GO_Biological_Process_2023	3.00403	0	Mic	Mic_1 Epen_1	1	Cytoplasmic Translation	Mic_Epen
721	Cytoplasmic Translation (GO:0002181)	2.00434	0	Epen	GO_Biological_Process_2023	2.88887	1	Mic	Mic_2 Epen_1	1	Cytoplasmic Translation	Mic_Epen
722	Cytoplasmic Translation (GO:0002181)	2.00434	0	Epen	GO_Biological_Process_2023	2.64015	0	Opc	Opc_1 Epen_1	1	Cytoplasmic Translation	Opc_Epen
723	Cytoplasmic Translation (GO:0002181)	2.00434	0	Epen	GO_Biological_Process_2023	-2.15122	1	Opc	Opc_2 Epen_1	1	Cytoplasmic Translation	Opc_Epen
724	Cytoplasmic Translation (GO:0002181)	2.63717	0	Mic	GO_Biological_Process_2023	-2.25046	0	Ex	Ex_1 Mic_1	1	Cytoplasmic Translation	Ex_Mic
725	Cytoplasmic Translation (GO:0002181)	2.63717	0	Mic	GO_Biological_Process_2023	2.33919	1	Ex	Ex_2 Mic_1	1	Cytoplasmic Translation	Ex_Mic
726	Cytoplasmic Translation (GO:0002181)	2.63717	0	Mic	GO_Biological_Process_2023	2.46458	0	Oli	Oli_1 Mic_1	1	Cytoplasmic Translation	Oli_Mic
727	Cytoplasmic Translation (GO:0002181)	2.63717	0	Mic	GO_Biological_Process_2023	-2.33494	1	Oli	Oli_2 Mic_1	1	Cytoplasmic Translation	Oli_Mic
728	Cytoplasmic Translation (GO:0002181)	2.63717	0	Mic	GO_Biological_Process_2023	-2.34258	0	In	In_1 Mic_1	1	Cytoplasmic Translation	In_Mic
729	Cytoplasmic Translation (GO:0002181)	2.63717	0	Mic	GO_Biological_Process_2023	2.40835	1	In	In_2 Mic_1	1	Cytoplasmic Translation	In_Mic
730	Cytoplasmic Translation (GO:0002181)	2.63717	0	Mic	GO_Biological_Process_2023	3.00403	0	Mic	Mic_1 Mic_1	1	Cytoplasmic Translation	Mic_Mic
731	Cytoplasmic Translation (GO:0002181)	2.63717	0	Mic	GO_Biological_Process_2023	2.88887	1	Mic	Mic_2 Mic_1	1	Cytoplasmic Translation	Mic_Mic
732	Cytoplasmic Translation (GO:0002181)	2.63717	0	Mic	GO_Biological_Process_2023	2.64015	0	Opc	Opc_1 Mic_1	1	Cytoplasmic Translation	Opc_Mic
733	Cytoplasmic Translation (GO:0002181)	2.63717	0	Mic	GO_Biological_Process_2023	-2.15122	1	Opc	Opc_2 Mic_1	1	Cytoplasmic Translation	Opc_Mic
734	Cytoplasmic Translation (GO:0002181)	-2.89664	1	Mic	GO_Biological_Process_2023	-2.25046	0	Ex	Ex_1 Mic_2	1	Cytoplasmic Translation	Ex_Mic
735	Cytoplasmic Translation (GO:0002181)	-2.89664	1	Mic	GO_Biological_Process_2023	2.33919	1	Ex	Ex_2 Mic_2	1	Cytoplasmic Translation	Ex_Mic
736	Cytoplasmic Translation (GO:0002181)	-2.89664	1	Mic	GO_Biological_Process_2023	2.46458	0	Oli	Oli_1 Mic_2	1	Cytoplasmic Translation	Oli_Mic
737	Cytoplasmic Translation (GO:0002181)	-2.89664	1	Mic	GO_Biological_Process_2023	-2.33494	1	Oli	Oli_2 Mic_2	1	Cytoplasmic Translation	Oli_Mic
738	Cytoplasmic Translation (GO:0002181)	-2.89664	1	Mic	GO_Biological_Process_2023	-2.34258	0	In	In_1 Mic_2	1	Cytoplasmic Translation	In_Mic
739	Cytoplasmic Translation (GO:0002181)	-2.89664	1	Mic	GO_Biological_Process_2023	2.40835	1	In	In_2 Mic_2	1	Cytoplasmic Translation	In_Mic
740	Cytoplasmic Translation (GO:0002181)	-2.89664	1	Mic	GO_Biological_Process_2023	3.00403	0	Mic	Mic_1 Mic_2	1	Cytoplasmic Translation	Mic_Mic
741	Cytoplasmic Translation (GO:0002181)	-2.89664	1	Mic	GO_Biological_Process_2023	2.88887	1	Mic	Mic_2 Mic_2	1	Cytoplasmic Translation	Mic_Mic
742	Cytoplasmic Translation (GO:0002181)	-2.89664	1	Mic	GO_Biological_Process_2023	2.64015	0	Opc	Opc_1 Mic_2	1	Cytoplasmic Translation	Opc_Mic
743	Cytoplasmic Translation (GO:0002181)	-2.89664	1	Mic	GO_Biological_Process_2023	-2.15122	1	Opc	Opc_2 Mic_2	1	Cytoplasmic Translation	Opc_Mic
744	Cytoplasmic Translation (GO:0002181)	2.12269	0	Ast	GO_Biological_Process_2023	-2.25046	0	Ex	Ex_1 Ast_1	1	Cytoplasmic Translation	Ex_Ast
745	Cytoplasmic Translation (GO:0002181)	2.12269	0	Ast	GO_Biological_Process_2023	2.33919	1	Ex	Ex_2 Ast_1	1	Cytoplasmic Translation	Ex_Ast
746	Cytoplasmic Translation (GO:0002181)	2.12269	0	Ast	GO_Biological_Process_2023	2.46458	0	Oli	Oli_1 Ast_1	1	Cytoplasmic Translation	Oli_Ast
747	Cytoplasmic Translation (GO:0002181)	2.12269	0	Ast	GO_Biological_Process_2023	-2.33494	1	Oli	Oli_2 Ast_1	1	Cytoplasmic Translation	Oli_Ast
748	Cytoplasmic Translation (GO:0002181)	2.12269	0	Ast	GO_Biological_Process_2023	-2.34258	0	In	In_1 Ast_1	1	Cytoplasmic Translation	In_Ast
749	Cytoplasmic Translation (GO:0002181)	2.12269	0	Ast	GO_Biological_Process_2023	2.40835	1	In	In_2 Ast_1	1	Cytoplasmic Translation	In_Ast
750	Cytoplasmic Translation (GO:0002181)	2.12269	0	Ast	GO_Biological_Process_2023	3.00403	0	Mic	Mic_1 Ast_1	1	Cytoplasmic Translation	Mic_Ast
751	Cytoplasmic Translation (GO:0002181)	2.12269	0	Ast	GO_Biological_Process_2023	2.88887	1	Mic	Mic_2 Ast_1	1	Cytoplasmic Translation	Mic_Ast
752	Cytoplasmic Translation (GO:0002181)	2.12269	0	Ast	GO_Biological_Process_2023	2.64015	0	Opc	Opc_1 Ast_1	1	Cytoplasmic Translation	Opc_Ast
753	Cytoplasmic Translation (GO:0002181)	2.12269	0	Ast	GO_Biological_Process_2023	-2.15122	1	Opc	Opc_2 Ast_1	1	Cytoplasmic Translation	Opc_Ast
754	Cytoplasmic Translation (GO:0002181)	-2.78784	1	Ast	GO_Biological_Process_2023	-2.25046	0	Ex	Ex_1 Ast_2	1	Cytoplasmic Translation	Ex_Ast
755	Cytoplasmic Translation (GO:0002181)	-2.78784	1	Ast	GO_Biological_Process_2023	2.33919	1	Ex	Ex_2 Ast_2	1	Cytoplasmic Translation	Ex_Ast
756	Cytoplasmic Translation (GO:0002181)	-2.78784	1	Ast	GO_Biological_Process_2023	2.46458	0	Oli	Oli_1 Ast_2	1	Cytoplasmic Translation	Oli_Ast
757	Cytoplasmic Translation (GO:0002181)	-2.78784	1	Ast	GO_Biological_Process_2023	-2.33494	1	Oli	Oli_2 Ast_2	1	Cytoplasmic Translation	Oli_Ast
758	Cytoplasmic Translation (GO:0002181)	-2.78784	1	Ast	GO_Biological_Process_2023	-2.34258	0	In	In_1 Ast_2	1	Cytoplasmic Translation	In_Ast
759	Cytoplasmic Translation (GO:0002181)	-2.78784	1	Ast	GO_Biological_Process_2023	2.40835	1	In	In_2 Ast_2	1	Cytoplasmic Translation	In_Ast
760	Cytoplasmic Translation (GO:0002181)	-2.78784	1	Ast	GO_Biological_Process_2023	3.00403	0	Mic	Mic_1 Ast_2	1	Cytoplasmic Translation	Mic_Ast
761	Cytoplasmic Translation (GO:0002181)	-2.78784	1	Ast	GO_Biological_Process_2023	2.88887	1	Mic	Mic_2 Ast_2	1	Cytoplasmic Translation	Mic_Ast
762	Cytoplasmic Translation (GO:0002181)	-2.78784	1	Ast	GO_Biological_Process_2023	2.64015	0	Opc	Opc_1 Ast_2	1	Cytoplasmic Translation	Opc_Ast
763	Cytoplasmic Translation (GO:0002181)	-2.78784	1	Ast	GO_Biological_Process_2023	-2.15122	1	Opc	Opc_2 Ast_2	1	Cytoplasmic Translation	Opc_Ast
764	Cytoplasmic Translation (GO:0002181)	3.10989	0	End	GO_Biological_Process_2023	-2.25046	0	Ex	Ex_1 End_1	1	Cytoplasmic Translation	Ex_End
765	Cytoplasmic Translation (GO:0002181)	3.10989	0	End	GO_Biological_Process_2023	2.33919	1	Ex	Ex_2 End_1	1	Cytoplasmic Translation	Ex_End
766	Cytoplasmic Translation (GO:0002181)	3.10989	0	End	GO_Biological_Process_2023	2.46458	0	Oli	Oli_1 End_1	1	Cytoplasmic Translation	Oli_End
767	Cytoplasmic Translation (GO:0002181)	3.10989	0	End	GO_Biological_Process_2023	-2.33494	1	Oli	Oli_2 End_1	1	Cytoplasmic Translation	Oli_End
768	Cytoplasmic Translation (GO:0002181)	3.10989	0	End	GO_Biological_Process_2023	-2.34258	0	In	In_1 End_1	1	Cytoplasmic Translation	In_End
769	Cytoplasmic Translation (GO:0002181)	3.10989	0	End	GO_Biological_Process_2023	2.40835	1	In	In_2 End_1	1	Cytoplasmic Translation	In_End
770	Cytoplasmic Translation (GO:0002181)	3.10989	0	End	GO_Biological_Process_2023	3.00403	0	Mic	Mic_1 End_1	1	Cytoplasmic Translation	Mic_End
771	Cytoplasmic Translation (GO:0002181)	3.10989	0	End	GO_Biological_Process_2023	2.88887	1	Mic	Mic_2 End_1	1	Cytoplasmic Translation	Mic_End
772	Cytoplasmic Translation (GO:0002181)	3.10989	0	End	GO_Biological_Process_2023	2.64015	0	Opc	Opc_1 End_1	1	Cytoplasmic Translation	Opc_End
773	Cytoplasmic Translation (GO:0002181)	3.10989	0	End	GO_Biological_Process_2023	-2.15122	1	Opc	Opc_2 End_1	1	Cytoplasmic Translation	Opc_End
774	Cytoplasmic Translation (GO:0002181)	-2.70351	1	End	GO_Biological_Process_2023	-2.25046	0	Ex	Ex_1 End_2	1	Cytoplasmic Translation	Ex_End
775	Cytoplasmic Translation (GO:0002181)	-2.70351	1	End	GO_Biological_Process_2023	2.33919	1	Ex	Ex_2 End_2	1	Cytoplasmic Translation	Ex_End
776	Cytoplasmic Translation (GO:0002181)	-2.70351	1	End	GO_Biological_Process_2023	2.46458	0	Oli	Oli_1 End_2	1	Cytoplasmic Translation	Oli_End
777	Cytoplasmic Translation (GO:0002181)	-2.70351	1	End	GO_Biological_Process_2023	-2.33494	1	Oli	Oli_2 End_2	1	Cytoplasmic Translation	Oli_End
778	Cytoplasmic Translation (GO:0002181)	-2.70351	1	End	GO_Biological_Process_2023	-2.34258	0	In	In_1 End_2	1	Cytoplasmic Translation	In_End
779	Cytoplasmic Translation (GO:0002181)	-2.70351	1	End	GO_Biological_Process_2023	2.40835	1	In	In_2 End_2	1	Cytoplasmic Translation	In_End
780	Cytoplasmic Translation (GO:0002181)	-2.70351	1	End	GO_Biological_Process_2023	3.00403	0	Mic	Mic_1 End_2	1	Cytoplasmic Translation	Mic_End
781	Cytoplasmic Translation (GO:0002181)	-2.70351	1	End	GO_Biological_Process_2023	2.88887	1	Mic	Mic_2 End_2	1	Cytoplasmic Translation	Mic_End
782	Cytoplasmic Translation (GO:0002181)	-2.70351	1	End	GO_Biological_Process_2023	2.64015	0	Opc	Opc_1 End_2	1	Cytoplasmic Translation	Opc_End
783	Cytoplasmic Translation (GO:0002181)	-2.70351	1	End	GO_Biological_Process_2023	-2.15122	1	Opc	Opc_2 End_2	1	Cytoplasmic Translation	Opc_End
784	Cytoplasmic Translation (GO:0002181)	2.68416	2	End	GO_Biological_Process_2023	-2.25046	0	Ex	Ex_1 End_3	1	Cytoplasmic Translation	Ex_End
785	Cytoplasmic Translation (GO:0002181)	2.68416	2	End	GO_Biological_Process_2023	2.33919	1	Ex	Ex_2 End_3	1	Cytoplasmic Translation	Ex_End
786	Cytoplasmic Translation (GO:0002181)	2.68416	2	End	GO_Biological_Process_2023	2.46458	0	Oli	Oli_1 End_3	1	Cytoplasmic Translation	Oli_End
787	Cytoplasmic Translation (GO:0002181)	2.68416	2	End	GO_Biological_Process_2023	-2.33494	1	Oli	Oli_2 End_3	1	Cytoplasmic Translation	Oli_End
788	Cytoplasmic Translation (GO:0002181)	2.68416	2	End	GO_Biological_Process_2023	-2.34258	0	In	In_1 End_3	1	Cytoplasmic Translation	In_End
789	Cytoplasmic Translation (GO:0002181)	2.68416	2	End	GO_Biological_Process_2023	2.40835	1	In	In_2 End_3	1	Cytoplasmic Translation	In_End
790	Cytoplasmic Translation (GO:0002181)	2.68416	2	End	GO_Biological_Process_2023	3.00403	0	Mic	Mic_1 End_3	1	Cytoplasmic Translation	Mic_End
791	Cytoplasmic Translation (GO:0002181)	2.68416	2	End	GO_Biological_Process_2023	2.88887	1	Mic	Mic_2 End_3	1	Cytoplasmic Translation	Mic_End
792	Cytoplasmic Translation (GO:0002181)	2.68416	2	End	GO_Biological_Process_2023	2.64015	0	Opc	Opc_1 End_3	1	Cytoplasmic Translation	Opc_End
793	Cytoplasmic Translation (GO:0002181)	2.68416	2	End	GO_Biological_Process_2023	-2.15122	1	Opc	Opc_2 End_3	1	Cytoplasmic Translation	Opc_End
794	Cytoplasmic Translation (GO:0002181)	2.32048	1	OPC	GO_Biological_Process_2023	-2.25046	0	Ex	Ex_1 OPC_2	1	Cytoplasmic Translation	Ex_OPC
795	Cytoplasmic Translation (GO:0002181)	2.32048	1	OPC	GO_Biological_Process_2023	2.33919	1	Ex	Ex_2 OPC_2	1	Cytoplasmic Translation	Ex_OPC
796	Cytoplasmic Translation (GO:0002181)	2.32048	1	OPC	GO_Biological_Process_2023	2.46458	0	Oli	Oli_1 OPC_2	1	Cytoplasmic Translation	Oli_OPC
797	Cytoplasmic Translation (GO:0002181)	2.32048	1	OPC	GO_Biological_Process_2023	-2.33494	1	Oli	Oli_2 OPC_2	1	Cytoplasmic Translation	Oli_OPC
798	Cytoplasmic Translation (GO:0002181)	2.32048	1	OPC	GO_Biological_Process_2023	-2.34258	0	In	In_1 OPC_2	1	Cytoplasmic Translation	In_OPC
799	Cytoplasmic Translation (GO:0002181)	2.32048	1	OPC	GO_Biological_Process_2023	2.40835	1	In	In_2 OPC_2	1	Cytoplasmic Translation	In_OPC
800	Cytoplasmic Translation (GO:0002181)	2.32048	1	OPC	GO_Biological_Process_2023	3.00403	0	Mic	Mic_1 OPC_2	1	Cytoplasmic Translation	Mic_OPC
801	Cytoplasmic Translation (GO:0002181)	2.32048	1	OPC	GO_Biological_Process_2023	2.88887	1	Mic	Mic_2 OPC_2	1	Cytoplasmic Translation	Mic_OPC
802	Cytoplasmic Translation (GO:0002181)	2.32048	1	OPC	GO_Biological_Process_2023	2.64015	0	Opc	Opc_1 OPC_2	1	Cytoplasmic Translation	Opc_OPC
803	Cytoplasmic Translation (GO:0002181)	2.32048	1	OPC	GO_Biological_Process_2023	-2.15122	1	Opc	Opc_2 OPC_2	1	Cytoplasmic Translation	Opc_OPC
804	Cytoplasmic Translation (GO:0002181)	2.53426	0	Ex	GO_Biological_Process_2023	-2.25046	0	Ex	Ex_1 Ex_1	1	Cytoplasmic Translation	Ex_Ex
805	Cytoplasmic Translation (GO:0002181)	2.53426	0	Ex	GO_Biological_Process_2023	2.33919	1	Ex	Ex_2 Ex_1	1	Cytoplasmic Translation	Ex_Ex
806	Cytoplasmic Translation (GO:0002181)	2.53426	0	Ex	GO_Biological_Process_2023	2.46458	0	Oli	Oli_1 Ex_1	1	Cytoplasmic Translation	Oli_Ex
807	Cytoplasmic Translation (GO:0002181)	2.53426	0	Ex	GO_Biological_Process_2023	-2.33494	1	Oli	Oli_2 Ex_1	1	Cytoplasmic Translation	Oli_Ex
808	Cytoplasmic Translation (GO:0002181)	2.53426	0	Ex	GO_Biological_Process_2023	-2.34258	0	In	In_1 Ex_1	1	Cytoplasmic Translation	In_Ex
809	Cytoplasmic Translation (GO:0002181)	2.53426	0	Ex	GO_Biological_Process_2023	2.40835	1	In	In_2 Ex_1	1	Cytoplasmic Translation	In_Ex
810	Cytoplasmic Translation (GO:0002181)	2.53426	0	Ex	GO_Biological_Process_2023	3.00403	0	Mic	Mic_1 Ex_1	1	Cytoplasmic Translation	Mic_Ex
811	Cytoplasmic Translation (GO:0002181)	2.53426	0	Ex	GO_Biological_Process_2023	2.88887	1	Mic	Mic_2 Ex_1	1	Cytoplasmic Translation	Mic_Ex
812	Cytoplasmic Translation (GO:0002181)	2.53426	0	Ex	GO_Biological_Process_2023	2.64015	0	Opc	Opc_1 Ex_1	1	Cytoplasmic Translation	Opc_Ex
813	Cytoplasmic Translation (GO:0002181)	2.53426	0	Ex	GO_Biological_Process_2023	-2.15122	1	Opc	Opc_2 Ex_1	1	Cytoplasmic Translation	Opc_Ex
814	Cytoplasmic Translation (GO:0002181)	-2.76603	1	Ex	GO_Biological_Process_2023	-2.25046	0	Ex	Ex_1 Ex_2	1	Cytoplasmic Translation	Ex_Ex
815	Cytoplasmic Translation (GO:0002181)	-2.76603	1	Ex	GO_Biological_Process_2023	2.33919	1	Ex	Ex_2 Ex_2	1	Cytoplasmic Translation	Ex_Ex
816	Cytoplasmic Translation (GO:0002181)	-2.76603	1	Ex	GO_Biological_Process_2023	2.46458	0	Oli	Oli_1 Ex_2	1	Cytoplasmic Translation	Oli_Ex
817	Cytoplasmic Translation (GO:0002181)	-2.76603	1	Ex	GO_Biological_Process_2023	-2.33494	1	Oli	Oli_2 Ex_2	1	Cytoplasmic Translation	Oli_Ex
818	Cytoplasmic Translation (GO:0002181)	-2.76603	1	Ex	GO_Biological_Process_2023	-2.34258	0	In	In_1 Ex_2	1	Cytoplasmic Translation	In_Ex
819	Cytoplasmic Translation (GO:0002181)	-2.76603	1	Ex	GO_Biological_Process_2023	2.40835	1	In	In_2 Ex_2	1	Cytoplasmic Translation	In_Ex
820	Cytoplasmic Translation (GO:0002181)	-2.76603	1	Ex	GO_Biological_Process_2023	3.00403	0	Mic	Mic_1 Ex_2	1	Cytoplasmic Translation	Mic_Ex
821	Cytoplasmic Translation (GO:0002181)	-2.76603	1	Ex	GO_Biological_Process_2023	2.88887	1	Mic	Mic_2 Ex_2	1	Cytoplasmic Translation	Mic_Ex
822	Cytoplasmic Translation (GO:0002181)	-2.76603	1	Ex	GO_Biological_Process_2023	2.64015	0	Opc	Opc_1 Ex_2	1	Cytoplasmic Translation	Opc_Ex
823	Cytoplasmic Translation (GO:0002181)	-2.76603	1	Ex	GO_Biological_Process_2023	-2.15122	1	Opc	Opc_2 Ex_2	1	Cytoplasmic Translation	Opc_Ex
824	Cytoplasmic Translation (GO:0002181)	1.68268	1	In	GO_Biological_Process_2023	-2.25046	0	Ex	Ex_1 In_2	1	Cytoplasmic Translation	Ex_In
825	Cytoplasmic Translation (GO:0002181)	1.68268	1	In	GO_Biological_Process_2023	2.33919	1	Ex	Ex_2 In_2	1	Cytoplasmic Translation	Ex_In
826	Cytoplasmic Translation (GO:0002181)	1.68268	1	In	GO_Biological_Process_2023	2.46458	0	Oli	Oli_1 In_2	1	Cytoplasmic Translation	Oli_In
827	Cytoplasmic Translation (GO:0002181)	1.68268	1	In	GO_Biological_Process_2023	-2.33494	1	Oli	Oli_2 In_2	1	Cytoplasmic Translation	Oli_In
828	Cytoplasmic Translation (GO:0002181)	1.68268	1	In	GO_Biological_Process_2023	-2.34258	0	In	In_1 In_2	1	Cytoplasmic Translation	In_In
829	Cytoplasmic Translation (GO:0002181)	1.68268	1	In	GO_Biological_Process_2023	2.40835	1	In	In_2 In_2	1	Cytoplasmic Translation	In_In
830	Cytoplasmic Translation (GO:0002181)	1.68268	1	In	GO_Biological_Process_2023	3.00403	0	Mic	Mic_1 In_2	1	Cytoplasmic Translation	Mic_In
831	Cytoplasmic Translation (GO:0002181)	1.68268	1	In	GO_Biological_Process_2023	2.88887	1	Mic	Mic_2 In_2	1	Cytoplasmic Translation	Mic_In
832	Cytoplasmic Translation (GO:0002181)	1.68268	1	In	GO_Biological_Process_2023	2.64015	0	Opc	Opc_1 In_2	1	Cytoplasmic Translation	Opc_In
833	Cytoplasmic Translation (GO:0002181)	1.68268	1	In	GO_Biological_Process_2023	-2.15122	1	Opc	Opc_2 In_2	1	Cytoplasmic Translation	Opc_In
834	Cytoplasmic Translation (GO:0002181)	2.31594	1	Oli	GO_Biological_Process_2023	-2.25046	0	Ex	Ex_1 Oli_2	1	Cytoplasmic Translation	Ex_Oli
835	Cytoplasmic Translation (GO:0002181)	2.31594	1	Oli	GO_Biological_Process_2023	2.33919	1	Ex	Ex_2 Oli_2	1	Cytoplasmic Translation	Ex_Oli
836	Cytoplasmic Translation (GO:0002181)	2.31594	1	Oli	GO_Biological_Process_2023	2.46458	0	Oli	Oli_1 Oli_2	1	Cytoplasmic Translation	Oli_Oli
837	Cytoplasmic Translation (GO:0002181)	2.31594	1	Oli	GO_Biological_Process_2023	-2.33494	1	Oli	Oli_2 Oli_2	1	Cytoplasmic Translation	Oli_Oli
838	Cytoplasmic Translation (GO:0002181)	2.31594	1	Oli	GO_Biological_Process_2023	-2.34258	0	In	In_1 Oli_2	1	Cytoplasmic Translation	In_Oli
839	Cytoplasmic Translation (GO:0002181)	2.31594	1	Oli	GO_Biological_Process_2023	2.40835	1	In	In_2 Oli_2	1	Cytoplasmic Translation	In_Oli
840	Cytoplasmic Translation (GO:0002181)	2.31594	1	Oli	GO_Biological_Process_2023	3.00403	0	Mic	Mic_1 Oli_2	1	Cytoplasmic Translation	Mic_Oli
841	Cytoplasmic Translation (GO:0002181)	2.31594	1	Oli	GO_Biological_Process_2023	2.88887	1	Mic	Mic_2 Oli_2	1	Cytoplasmic Translation	Mic_Oli
842	Cytoplasmic Translation (GO:0002181)	2.31594	1	Oli	GO_Biological_Process_2023	2.64015	0	Opc	Opc_1 Oli_2	1	Cytoplasmic Translation	Opc_Oli
843	Cytoplasmic Translation (GO:0002181)	2.31594	1	Oli	GO_Biological_Process_2023	-2.15122	1	Opc	Opc_2 Oli_2	1	Cytoplasmic Translation	Opc_Oli
844	Response To Unfolded Protein (GO:0006986)	2.54825	1	Sox6	GO_Biological_Process_2023	1.75212	0	Oli	Oli_1 Sox6_2	1	Response To Unfolded Protein	Oli_Sox6
845	Response To Unfolded Protein (GO:0006986)	2.54825	1	Sox6	GO_Biological_Process_2023	1.89017	1	In	In_2 Sox6_2	1	Response To Unfolded Protein	In_Sox6
846	Response To Unfolded Protein (GO:0006986)	2.54825	1	Sox6	GO_Biological_Process_2023	2.5514	0	Ast	Ast_1 Sox6_2	1	Response To Unfolded Protein	Ast_Sox6
847	Response To Unfolded Protein (GO:0006986)	2.17837	1	Calb1	GO_Biological_Process_2023	1.75212	0	Oli	Oli_1 Calb1_2	1	Response To Unfolded Protein	Oli_Calb1
848	Response To Unfolded Protein (GO:0006986)	2.17837	1	Calb1	GO_Biological_Process_2023	1.89017	1	In	In_2 Calb1_2	1	Response To Unfolded Protein	In_Calb1
849	Response To Unfolded Protein (GO:0006986)	2.17837	1	Calb1	GO_Biological_Process_2023	2.5514	0	Ast	Ast_1 Calb1_2	1	Response To Unfolded Protein	Ast_Calb1
850	Response To Unfolded Protein (GO:0006986)	2.32767	0	Epen	GO_Biological_Process_2023	1.75212	0	Oli	Oli_1 Epen_1	1	Response To Unfolded Protein	Oli_Epen
851	Response To Unfolded Protein (GO:0006986)	2.32767	0	Epen	GO_Biological_Process_2023	1.89017	1	In	In_2 Epen_1	1	Response To Unfolded Protein	In_Epen
852	Response To Unfolded Protein (GO:0006986)	2.32767	0	Epen	GO_Biological_Process_2023	2.5514	0	Ast	Ast_1 Epen_1	1	Response To Unfolded Protein	Ast_Epen
853	Response To Unfolded Protein (GO:0006986)	2.41743	0	Mic	GO_Biological_Process_2023	1.75212	0	Oli	Oli_1 Mic_1	1	Response To Unfolded Protein	Oli_Mic
854	Response To Unfolded Protein (GO:0006986)	2.41743	0	Mic	GO_Biological_Process_2023	1.89017	1	In	In_2 Mic_1	1	Response To Unfolded Protein	In_Mic
855	Response To Unfolded Protein (GO:0006986)	2.41743	0	Mic	GO_Biological_Process_2023	2.5514	0	Ast	Ast_1 Mic_1	1	Response To Unfolded Protein	Ast_Mic
856	Response To Unfolded Protein (GO:0006986)	-1.96367	1	Mic	GO_Biological_Process_2023	1.75212	0	Oli	Oli_1 Mic_2	1	Response To Unfolded Protein	Oli_Mic
857	Response To Unfolded Protein (GO:0006986)	-1.96367	1	Mic	GO_Biological_Process_2023	1.89017	1	In	In_2 Mic_2	1	Response To Unfolded Protein	In_Mic
858	Response To Unfolded Protein (GO:0006986)	-1.96367	1	Mic	GO_Biological_Process_2023	2.5514	0	Ast	Ast_1 Mic_2	1	Response To Unfolded Protein	Ast_Mic
859	Response To Unfolded Protein (GO:0006986)	2.64862	0	Ast	GO_Biological_Process_2023	1.75212	0	Oli	Oli_1 Ast_1	1	Response To Unfolded Protein	Oli_Ast
860	Response To Unfolded Protein (GO:0006986)	2.64862	0	Ast	GO_Biological_Process_2023	1.89017	1	In	In_2 Ast_1	1	Response To Unfolded Protein	In_Ast
861	Response To Unfolded Protein (GO:0006986)	2.64862	0	Ast	GO_Biological_Process_2023	2.5514	0	Ast	Ast_1 Ast_1	1	Response To Unfolded Protein	Ast_Ast
862	Response To Unfolded Protein (GO:0006986)	2.76098	0	End	GO_Biological_Process_2023	1.75212	0	Oli	Oli_1 End_1	1	Response To Unfolded Protein	Oli_End
863	Response To Unfolded Protein (GO:0006986)	2.76098	0	End	GO_Biological_Process_2023	1.89017	1	In	In_2 End_1	1	Response To Unfolded Protein	In_End
864	Response To Unfolded Protein (GO:0006986)	2.76098	0	End	GO_Biological_Process_2023	2.5514	0	Ast	Ast_1 End_1	1	Response To Unfolded Protein	Ast_End
865	Response To Unfolded Protein (GO:0006986)	1.9019	2	End	GO_Biological_Process_2023	1.75212	0	Oli	Oli_1 End_3	1	Response To Unfolded Protein	Oli_End
866	Response To Unfolded Protein (GO:0006986)	1.9019	2	End	GO_Biological_Process_2023	1.89017	1	In	In_2 End_3	1	Response To Unfolded Protein	In_End
867	Response To Unfolded Protein (GO:0006986)	1.9019	2	End	GO_Biological_Process_2023	2.5514	0	Ast	Ast_1 End_3	1	Response To Unfolded Protein	Ast_End
868	Response To Unfolded Protein (GO:0006986)	2.68779	0	OPC	GO_Biological_Process_2023	1.75212	0	Oli	Oli_1 OPC_1	1	Response To Unfolded Protein	Oli_OPC
869	Response To Unfolded Protein (GO:0006986)	2.68779	0	OPC	GO_Biological_Process_2023	1.89017	1	In	In_2 OPC_1	1	Response To Unfolded Protein	In_OPC
870	Response To Unfolded Protein (GO:0006986)	2.68779	0	OPC	GO_Biological_Process_2023	2.5514	0	Ast	Ast_1 OPC_1	1	Response To Unfolded Protein	Ast_OPC
871	Response To Unfolded Protein (GO:0006986)	2.05732	1	OPC	GO_Biological_Process_2023	1.75212	0	Oli	Oli_1 OPC_2	1	Response To Unfolded Protein	Oli_OPC
872	Response To Unfolded Protein (GO:0006986)	2.05732	1	OPC	GO_Biological_Process_2023	1.89017	1	In	In_2 OPC_2	1	Response To Unfolded Protein	In_OPC
873	Response To Unfolded Protein (GO:0006986)	2.05732	1	OPC	GO_Biological_Process_2023	2.5514	0	Ast	Ast_1 OPC_2	1	Response To Unfolded Protein	Ast_OPC
874	Response To Unfolded Protein (GO:0006986)	1.99675	0	Ex	GO_Biological_Process_2023	1.75212	0	Oli	Oli_1 Ex_1	1	Response To Unfolded Protein	Oli_Ex
875	Response To Unfolded Protein (GO:0006986)	1.99675	0	Ex	GO_Biological_Process_2023	1.89017	1	In	In_2 Ex_1	1	Response To Unfolded Protein	In_Ex
876	Response To Unfolded Protein (GO:0006986)	1.99675	0	Ex	GO_Biological_Process_2023	2.5514	0	Ast	Ast_1 Ex_1	1	Response To Unfolded Protein	Ast_Ex
877	Response To Unfolded Protein (GO:0006986)	2.24473	0	In	GO_Biological_Process_2023	1.75212	0	Oli	Oli_1 In_1	1	Response To Unfolded Protein	Oli_In
878	Response To Unfolded Protein (GO:0006986)	2.24473	0	In	GO_Biological_Process_2023	1.89017	1	In	In_2 In_1	1	Response To Unfolded Protein	In_In
879	Response To Unfolded Protein (GO:0006986)	2.24473	0	In	GO_Biological_Process_2023	2.5514	0	Ast	Ast_1 In_1	1	Response To Unfolded Protein	Ast_In
880	Response To Unfolded Protein (GO:0006986)	2.75339	0	Oli	GO_Biological_Process_2023	1.75212	0	Oli	Oli_1 Oli_1	1	Response To Unfolded Protein	Oli_Oli
881	Response To Unfolded Protein (GO:0006986)	2.75339	0	Oli	GO_Biological_Process_2023	1.89017	1	In	In_2 Oli_1	1	Response To Unfolded Protein	In_Oli
882	Response To Unfolded Protein (GO:0006986)	2.75339	0	Oli	GO_Biological_Process_2023	2.5514	0	Ast	Ast_1 Oli_1	1	Response To Unfolded Protein	Ast_Oli
883	Response To Unfolded Protein (GO:0006986)	1.89134	1	Oli	GO_Biological_Process_2023	1.75212	0	Oli	Oli_1 Oli_2	1	Response To Unfolded Protein	Oli_Oli
884	Response To Unfolded Protein (GO:0006986)	1.89134	1	Oli	GO_Biological_Process_2023	1.89017	1	In	In_2 Oli_2	1	Response To Unfolded Protein	In_Oli
885	Response To Unfolded Protein (GO:0006986)	1.89134	1	Oli	GO_Biological_Process_2023	2.5514	0	Ast	Ast_1 Oli_2	1	Response To Unfolded Protein	Ast_Oli
886	Chaperone-Mediated Protein Complex Assembly (GO:0051131)	2.41321	1	Sox6	GO_Biological_Process_2023	1.73969	1	In	In_2 Sox6_2	1	Chaperone-Mediated Protein Complex Assembly	In_Sox6
887	Chaperone-Mediated Protein Complex Assembly (GO:0051131)	2.17524	0	Epen	GO_Biological_Process_2023	1.73969	1	In	In_2 Epen_1	1	Chaperone-Mediated Protein Complex Assembly	In_Epen
888	Chaperone-Mediated Protein Complex Assembly (GO:0051131)	2.14592	0	Mic	GO_Biological_Process_2023	1.73969	1	In	In_2 Mic_1	1	Chaperone-Mediated Protein Complex Assembly	In_Mic
889	Chaperone-Mediated Protein Complex Assembly (GO:0051131)	-1.79237	1	Mic	GO_Biological_Process_2023	1.73969	1	In	In_2 Mic_2	1	Chaperone-Mediated Protein Complex Assembly	In_Mic
890	Chaperone-Mediated Protein Complex Assembly (GO:0051131)	2.30935	0	Ast	GO_Biological_Process_2023	1.73969	1	In	In_2 Ast_1	1	Chaperone-Mediated Protein Complex Assembly	In_Ast
891	Chaperone-Mediated Protein Complex Assembly (GO:0051131)	2.43761	0	End	GO_Biological_Process_2023	1.73969	1	In	In_2 End_1	1	Chaperone-Mediated Protein Complex Assembly	In_End
892	Chaperone-Mediated Protein Complex Assembly (GO:0051131)	2.21764	0	OPC	GO_Biological_Process_2023	1.73969	1	In	In_2 OPC_1	1	Chaperone-Mediated Protein Complex Assembly	In_OPC
893	Chaperone-Mediated Protein Complex Assembly (GO:0051131)	1.73594	1	OPC	GO_Biological_Process_2023	1.73969	1	In	In_2 OPC_2	1	Chaperone-Mediated Protein Complex Assembly	In_OPC
894	Chaperone-Mediated Protein Complex Assembly (GO:0051131)	2.03983	0	Ex	GO_Biological_Process_2023	1.73969	1	In	In_2 Ex_1	1	Chaperone-Mediated Protein Complex Assembly	In_Ex
895	Chaperone-Mediated Protein Complex Assembly (GO:0051131)	2.01646	0	In	GO_Biological_Process_2023	1.73969	1	In	In_2 In_1	1	Chaperone-Mediated Protein Complex Assembly	In_In
896	Chaperone-Mediated Protein Complex Assembly (GO:0051131)	1.75037	1	In	GO_Biological_Process_2023	1.73969	1	In	In_2 In_2	1	Chaperone-Mediated Protein Complex Assembly	In_In
897	Chaperone-Mediated Protein Complex Assembly (GO:0051131)	2.40381	0	Oli	GO_Biological_Process_2023	1.73969	1	In	In_2 Oli_1	1	Chaperone-Mediated Protein Complex Assembly	In_Oli
898	Cellular Response To Heat (GO:0034605)	2.35215	1	Sox6	GO_Biological_Process_2023	1.82052	0	Oli	Oli_1 Sox6_2	1	Cellular Response To Heat	Oli_Sox6
899	Cellular Response To Heat (GO:0034605)	2.35215	1	Sox6	GO_Biological_Process_2023	1.8306	1	In	In_2 Sox6_2	1	Cellular Response To Heat	In_Sox6
900	Cellular Response To Heat (GO:0034605)	2.35215	1	Sox6	GO_Biological_Process_2023	2.21956	0	Ast	Ast_1 Sox6_2	1	Cellular Response To Heat	Ast_Sox6
901	Cellular Response To Heat (GO:0034605)	2.20926	0	Mic	GO_Biological_Process_2023	1.82052	0	Oli	Oli_1 Mic_1	1	Cellular Response To Heat	Oli_Mic
902	Cellular Response To Heat (GO:0034605)	2.20926	0	Mic	GO_Biological_Process_2023	1.8306	1	In	In_2 Mic_1	1	Cellular Response To Heat	In_Mic
903	Cellular Response To Heat (GO:0034605)	2.20926	0	Mic	GO_Biological_Process_2023	2.21956	0	Ast	Ast_1 Mic_1	1	Cellular Response To Heat	Ast_Mic
904	Cellular Response To Heat (GO:0034605)	-1.7841	1	Mic	GO_Biological_Process_2023	1.82052	0	Oli	Oli_1 Mic_2	1	Cellular Response To Heat	Oli_Mic
905	Cellular Response To Heat (GO:0034605)	-1.7841	1	Mic	GO_Biological_Process_2023	1.8306	1	In	In_2 Mic_2	1	Cellular Response To Heat	In_Mic
906	Cellular Response To Heat (GO:0034605)	-1.7841	1	Mic	GO_Biological_Process_2023	2.21956	0	Ast	Ast_1 Mic_2	1	Cellular Response To Heat	Ast_Mic
907	Cellular Response To Heat (GO:0034605)	2.22694	0	Ast	GO_Biological_Process_2023	1.82052	0	Oli	Oli_1 Ast_1	1	Cellular Response To Heat	Oli_Ast
908	Cellular Response To Heat (GO:0034605)	2.22694	0	Ast	GO_Biological_Process_2023	1.8306	1	In	In_2 Ast_1	1	Cellular Response To Heat	In_Ast
909	Cellular Response To Heat (GO:0034605)	2.22694	0	Ast	GO_Biological_Process_2023	2.21956	0	Ast	Ast_1 Ast_1	1	Cellular Response To Heat	Ast_Ast
910	Cellular Response To Heat (GO:0034605)	2.24852	0	End	GO_Biological_Process_2023	1.82052	0	Oli	Oli_1 End_1	1	Cellular Response To Heat	Oli_End
911	Cellular Response To Heat (GO:0034605)	2.24852	0	End	GO_Biological_Process_2023	1.8306	1	In	In_2 End_1	1	Cellular Response To Heat	In_End
912	Cellular Response To Heat (GO:0034605)	2.24852	0	End	GO_Biological_Process_2023	2.21956	0	Ast	Ast_1 End_1	1	Cellular Response To Heat	Ast_End
913	Cellular Response To Heat (GO:0034605)	2.42735	0	OPC	GO_Biological_Process_2023	1.82052	0	Oli	Oli_1 OPC_1	1	Cellular Response To Heat	Oli_OPC
914	Cellular Response To Heat (GO:0034605)	2.42735	0	OPC	GO_Biological_Process_2023	1.8306	1	In	In_2 OPC_1	1	Cellular Response To Heat	In_OPC
915	Cellular Response To Heat (GO:0034605)	2.42735	0	OPC	GO_Biological_Process_2023	2.21956	0	Ast	Ast_1 OPC_1	1	Cellular Response To Heat	Ast_OPC
916	Cellular Response To Heat (GO:0034605)	1.8573	1	OPC	GO_Biological_Process_2023	1.82052	0	Oli	Oli_1 OPC_2	1	Cellular Response To Heat	Oli_OPC
917	Cellular Response To Heat (GO:0034605)	1.8573	1	OPC	GO_Biological_Process_2023	1.8306	1	In	In_2 OPC_2	1	Cellular Response To Heat	In_OPC
918	Cellular Response To Heat (GO:0034605)	1.8573	1	OPC	GO_Biological_Process_2023	2.21956	0	Ast	Ast_1 OPC_2	1	Cellular Response To Heat	Ast_OPC
919	Cellular Response To Heat (GO:0034605)	1.95335	0	Ex	GO_Biological_Process_2023	1.82052	0	Oli	Oli_1 Ex_1	1	Cellular Response To Heat	Oli_Ex
920	Cellular Response To Heat (GO:0034605)	1.95335	0	Ex	GO_Biological_Process_2023	1.8306	1	In	In_2 Ex_1	1	Cellular Response To Heat	In_Ex
921	Cellular Response To Heat (GO:0034605)	1.95335	0	Ex	GO_Biological_Process_2023	2.21956	0	Ast	Ast_1 Ex_1	1	Cellular Response To Heat	Ast_Ex
922	Cellular Response To Heat (GO:0034605)	2.5094	0	Oli	GO_Biological_Process_2023	1.82052	0	Oli	Oli_1 Oli_1	1	Cellular Response To Heat	Oli_Oli
923	Cellular Response To Heat (GO:0034605)	2.5094	0	Oli	GO_Biological_Process_2023	1.8306	1	In	In_2 Oli_1	1	Cellular Response To Heat	In_Oli
924	Cellular Response To Heat (GO:0034605)	2.5094	0	Oli	GO_Biological_Process_2023	2.21956	0	Ast	Ast_1 Oli_1	1	Cellular Response To Heat	Ast_Oli
925	Cellular Response To Heat (GO:0034605)	1.71304	1	Oli	GO_Biological_Process_2023	1.82052	0	Oli	Oli_1 Oli_2	1	Cellular Response To Heat	Oli_Oli
926	Cellular Response To Heat (GO:0034605)	1.71304	1	Oli	GO_Biological_Process_2023	1.8306	1	In	In_2 Oli_2	1	Cellular Response To Heat	In_Oli
927	Cellular Response To Heat (GO:0034605)	1.71304	1	Oli	GO_Biological_Process_2023	2.21956	0	Ast	Ast_1 Oli_2	1	Cellular Response To Heat	Ast_Oli
928	Cellular Response To Vascular Endothelial Growth Factor Stimulus (GO:0035924)	2.16198	1	Sox6	GO_Biological_Process_2023	2.12155	0	Ast	Ast_1 Sox6_2	1	Cellular Response To Vascular Endothelial Growth Factor Stimulus	Ast_Sox6
929	Cellular Response To Vascular Endothelial Growth Factor Stimulus (GO:0035924)	2.22241	1	Calb1	GO_Biological_Process_2023	2.12155	0	Ast	Ast_1 Calb1_2	1	Cellular Response To Vascular Endothelial Growth Factor Stimulus	Ast_Calb1
930	Cellular Response To Vascular Endothelial Growth Factor Stimulus (GO:0035924)	1.99692	0	Mic	GO_Biological_Process_2023	2.12155	0	Ast	Ast_1 Mic_1	1	Cellular Response To Vascular Endothelial Growth Factor Stimulus	Ast_Mic
931	Cellular Response To Vascular Endothelial Growth Factor Stimulus (GO:0035924)	2.0002	0	Ast	GO_Biological_Process_2023	2.12155	0	Ast	Ast_1 Ast_1	1	Cellular Response To Vascular Endothelial Growth Factor Stimulus	Ast_Ast
932	Cellular Response To Vascular Endothelial Growth Factor Stimulus (GO:0035924)	2.20931	0	End	GO_Biological_Process_2023	2.12155	0	Ast	Ast_1 End_1	1	Cellular Response To Vascular Endothelial Growth Factor Stimulus	Ast_End
933	Cellular Response To Vascular Endothelial Growth Factor Stimulus (GO:0035924)	2.01279	1	Ex	GO_Biological_Process_2023	2.12155	0	Ast	Ast_1 Ex_2	1	Cellular Response To Vascular Endothelial Growth Factor Stimulus	Ast_Ex
934	Cellular Response To Vascular Endothelial Growth Factor Stimulus (GO:0035924)	2.06033	0	In	GO_Biological_Process_2023	2.12155	0	Ast	Ast_1 In_1	1	Cellular Response To Vascular Endothelial Growth Factor Stimulus	Ast_In
935	Cellular Response To Vascular Endothelial Growth Factor Stimulus (GO:0035924)	1.97648	0	Oli	GO_Biological_Process_2023	2.12155	0	Ast	Ast_1 Oli_1	1	Cellular Response To Vascular Endothelial Growth Factor Stimulus	Ast_Oli
936	Positive Regulation Of Intrinsic Apoptotic Signaling Pathway (GO:2001244)	2.14914	1	Sox6	GO_Biological_Process_2023	-1.85447	0	Ex	Ex_1 Sox6_2	1	Positive Regulation Of Intrinsic Apoptotic Signaling Pathway	Ex_Sox6
937	Positive Regulation Of Intrinsic Apoptotic Signaling Pathway (GO:2001244)	2.14914	1	Sox6	GO_Biological_Process_2023	1.85245	0	Oli	Oli_1 Sox6_2	1	Positive Regulation Of Intrinsic Apoptotic Signaling Pathway	Oli_Sox6
938	Positive Regulation Of Intrinsic Apoptotic Signaling Pathway (GO:2001244)	2.14914	1	Sox6	GO_Biological_Process_2023	-1.75977	0	In	In_1 Sox6_2	1	Positive Regulation Of Intrinsic Apoptotic Signaling Pathway	In_Sox6
939	Positive Regulation Of Intrinsic Apoptotic Signaling Pathway (GO:2001244)	-1.86598	1	Mic	GO_Biological_Process_2023	-1.85447	0	Ex	Ex_1 Mic_2	1	Positive Regulation Of Intrinsic Apoptotic Signaling Pathway	Ex_Mic
940	Positive Regulation Of Intrinsic Apoptotic Signaling Pathway (GO:2001244)	-1.86598	1	Mic	GO_Biological_Process_2023	1.85245	0	Oli	Oli_1 Mic_2	1	Positive Regulation Of Intrinsic Apoptotic Signaling Pathway	Oli_Mic
941	Positive Regulation Of Intrinsic Apoptotic Signaling Pathway (GO:2001244)	-1.86598	1	Mic	GO_Biological_Process_2023	-1.75977	0	In	In_1 Mic_2	1	Positive Regulation Of Intrinsic Apoptotic Signaling Pathway	In_Mic
942	Positive Regulation Of Intrinsic Apoptotic Signaling Pathway (GO:2001244)	2.22238	0	End	GO_Biological_Process_2023	-1.85447	0	Ex	Ex_1 End_1	1	Positive Regulation Of Intrinsic Apoptotic Signaling Pathway	Ex_End
943	Positive Regulation Of Intrinsic Apoptotic Signaling Pathway (GO:2001244)	2.22238	0	End	GO_Biological_Process_2023	1.85245	0	Oli	Oli_1 End_1	1	Positive Regulation Of Intrinsic Apoptotic Signaling Pathway	Oli_End
944	Positive Regulation Of Intrinsic Apoptotic Signaling Pathway (GO:2001244)	2.22238	0	End	GO_Biological_Process_2023	-1.75977	0	In	In_1 End_1	1	Positive Regulation Of Intrinsic Apoptotic Signaling Pathway	In_End
945	Positive Regulation Of Intrinsic Apoptotic Signaling Pathway (GO:2001244)	1.79055	2	End	GO_Biological_Process_2023	-1.85447	0	Ex	Ex_1 End_3	1	Positive Regulation Of Intrinsic Apoptotic Signaling Pathway	Ex_End
946	Positive Regulation Of Intrinsic Apoptotic Signaling Pathway (GO:2001244)	1.79055	2	End	GO_Biological_Process_2023	1.85245	0	Oli	Oli_1 End_3	1	Positive Regulation Of Intrinsic Apoptotic Signaling Pathway	Oli_End
947	Positive Regulation Of Intrinsic Apoptotic Signaling Pathway (GO:2001244)	1.79055	2	End	GO_Biological_Process_2023	-1.75977	0	In	In_1 End_3	1	Positive Regulation Of Intrinsic Apoptotic Signaling Pathway	In_End
948	Positive Regulation Of Intrinsic Apoptotic Signaling Pathway (GO:2001244)	1.74559	0	Ex	GO_Biological_Process_2023	-1.85447	0	Ex	Ex_1 Ex_1	1	Positive Regulation Of Intrinsic Apoptotic Signaling Pathway	Ex_Ex
949	Positive Regulation Of Intrinsic Apoptotic Signaling Pathway (GO:2001244)	1.74559	0	Ex	GO_Biological_Process_2023	1.85245	0	Oli	Oli_1 Ex_1	1	Positive Regulation Of Intrinsic Apoptotic Signaling Pathway	Oli_Ex
950	Positive Regulation Of Intrinsic Apoptotic Signaling Pathway (GO:2001244)	1.74559	0	Ex	GO_Biological_Process_2023	-1.75977	0	In	In_1 Ex_1	1	Positive Regulation Of Intrinsic Apoptotic Signaling Pathway	In_Ex
951	Positive Regulation Of Intrinsic Apoptotic Signaling Pathway (GO:2001244)	1.66854	1	Oli	GO_Biological_Process_2023	-1.85447	0	Ex	Ex_1 Oli_2	1	Positive Regulation Of Intrinsic Apoptotic Signaling Pathway	Ex_Oli
952	Positive Regulation Of Intrinsic Apoptotic Signaling Pathway (GO:2001244)	1.66854	1	Oli	GO_Biological_Process_2023	1.85245	0	Oli	Oli_1 Oli_2	1	Positive Regulation Of Intrinsic Apoptotic Signaling Pathway	Oli_Oli
953	Positive Regulation Of Intrinsic Apoptotic Signaling Pathway (GO:2001244)	1.66854	1	Oli	GO_Biological_Process_2023	-1.75977	0	In	In_1 Oli_2	1	Positive Regulation Of Intrinsic Apoptotic Signaling Pathway	In_Oli
954	Negative Regulation Of Inclusion Body Assembly (GO:0090084)	2.10776	1	Sox6	GO_Biological_Process_2023	1.77	0	Oli	Oli_1 Sox6_2	1	Negative Regulation Of Inclusion Body Assembly	Oli_Sox6
955	Negative Regulation Of Inclusion Body Assembly (GO:0090084)	2.10776	1	Sox6	GO_Biological_Process_2023	2.06218	0	Ast	Ast_1 Sox6_2	1	Negative Regulation Of Inclusion Body Assembly	Ast_Sox6
956	Negative Regulation Of Inclusion Body Assembly (GO:0090084)	2.12033	1	Calb1	GO_Biological_Process_2023	1.77	0	Oli	Oli_1 Calb1_2	1	Negative Regulation Of Inclusion Body Assembly	Oli_Calb1
957	Negative Regulation Of Inclusion Body Assembly (GO:0090084)	2.12033	1	Calb1	GO_Biological_Process_2023	2.06218	0	Ast	Ast_1 Calb1_2	1	Negative Regulation Of Inclusion Body Assembly	Ast_Calb1
958	Negative Regulation Of Inclusion Body Assembly (GO:0090084)	2.01681	0	End	GO_Biological_Process_2023	1.77	0	Oli	Oli_1 End_1	1	Negative Regulation Of Inclusion Body Assembly	Oli_End
959	Negative Regulation Of Inclusion Body Assembly (GO:0090084)	2.01681	0	End	GO_Biological_Process_2023	2.06218	0	Ast	Ast_1 End_1	1	Negative Regulation Of Inclusion Body Assembly	Ast_End
960	Negative Regulation Of Inclusion Body Assembly (GO:0090084)	1.99598	0	OPC	GO_Biological_Process_2023	1.77	0	Oli	Oli_1 OPC_1	1	Negative Regulation Of Inclusion Body Assembly	Oli_OPC
961	Negative Regulation Of Inclusion Body Assembly (GO:0090084)	1.99598	0	OPC	GO_Biological_Process_2023	2.06218	0	Ast	Ast_1 OPC_1	1	Negative Regulation Of Inclusion Body Assembly	Ast_OPC
962	Negative Regulation Of Inclusion Body Assembly (GO:0090084)	2.08544	0	In	GO_Biological_Process_2023	1.77	0	Oli	Oli_1 In_1	1	Negative Regulation Of Inclusion Body Assembly	Oli_In
963	Negative Regulation Of Inclusion Body Assembly (GO:0090084)	2.08544	0	In	GO_Biological_Process_2023	2.06218	0	Ast	Ast_1 In_1	1	Negative Regulation Of Inclusion Body Assembly	Ast_In
964	Negative Regulation Of Inclusion Body Assembly (GO:0090084)	1.69869	1	Oli	GO_Biological_Process_2023	1.77	0	Oli	Oli_1 Oli_2	1	Negative Regulation Of Inclusion Body Assembly	Oli_Oli
965	Negative Regulation Of Inclusion Body Assembly (GO:0090084)	1.69869	1	Oli	GO_Biological_Process_2023	2.06218	0	Ast	Ast_1 Oli_2	1	Negative Regulation Of Inclusion Body Assembly	Ast_Oli
966	Regulation Of Inclusion Body Assembly (GO:0090083)	2.06339	1	Sox6	GO_Biological_Process_2023	1.75139	1	Ex	Ex_2 Sox6_2	1	Regulation Of Inclusion Body Assembly	Ex_Sox6
967	Regulation Of Inclusion Body Assembly (GO:0090083)	2.06339	1	Sox6	GO_Biological_Process_2023	1.77746	0	Oli	Oli_1 Sox6_2	1	Regulation Of Inclusion Body Assembly	Oli_Sox6
968	Regulation Of Inclusion Body Assembly (GO:0090083)	2.13974	0	Epen	GO_Biological_Process_2023	1.75139	1	Ex	Ex_2 Epen_1	1	Regulation Of Inclusion Body Assembly	Ex_Epen
969	Regulation Of Inclusion Body Assembly (GO:0090083)	2.13974	0	Epen	GO_Biological_Process_2023	1.77746	0	Oli	Oli_1 Epen_1	1	Regulation Of Inclusion Body Assembly	Oli_Epen
970	Regulation Of Inclusion Body Assembly (GO:0090083)	2.00293	0	Mic	GO_Biological_Process_2023	1.75139	1	Ex	Ex_2 Mic_1	1	Regulation Of Inclusion Body Assembly	Ex_Mic
971	Regulation Of Inclusion Body Assembly (GO:0090083)	2.00293	0	Mic	GO_Biological_Process_2023	1.77746	0	Oli	Oli_1 Mic_1	1	Regulation Of Inclusion Body Assembly	Oli_Mic
972	Regulation Of Inclusion Body Assembly (GO:0090083)	1.9482	0	Ast	GO_Biological_Process_2023	1.75139	1	Ex	Ex_2 Ast_1	1	Regulation Of Inclusion Body Assembly	Ex_Ast
973	Regulation Of Inclusion Body Assembly (GO:0090083)	1.9482	0	Ast	GO_Biological_Process_2023	1.77746	0	Oli	Oli_1 Ast_1	1	Regulation Of Inclusion Body Assembly	Oli_Ast
974	Regulation Of Inclusion Body Assembly (GO:0090083)	2.11213	0	End	GO_Biological_Process_2023	1.75139	1	Ex	Ex_2 End_1	1	Regulation Of Inclusion Body Assembly	Ex_End
975	Regulation Of Inclusion Body Assembly (GO:0090083)	2.11213	0	End	GO_Biological_Process_2023	1.77746	0	Oli	Oli_1 End_1	1	Regulation Of Inclusion Body Assembly	Oli_End
976	Regulation Of Inclusion Body Assembly (GO:0090083)	2.14561	0	OPC	GO_Biological_Process_2023	1.75139	1	Ex	Ex_2 OPC_1	1	Regulation Of Inclusion Body Assembly	Ex_OPC
977	Regulation Of Inclusion Body Assembly (GO:0090083)	2.14561	0	OPC	GO_Biological_Process_2023	1.77746	0	Oli	Oli_1 OPC_1	1	Regulation Of Inclusion Body Assembly	Oli_OPC
978	Regulation Of Inclusion Body Assembly (GO:0090083)	2.10239	0	In	GO_Biological_Process_2023	1.75139	1	Ex	Ex_2 In_1	1	Regulation Of Inclusion Body Assembly	Ex_In
979	Regulation Of Inclusion Body Assembly (GO:0090083)	2.10239	0	In	GO_Biological_Process_2023	1.77746	0	Oli	Oli_1 In_1	1	Regulation Of Inclusion Body Assembly	Oli_In
980	Regulation Of Inclusion Body Assembly (GO:0090083)	1.98881	0	Oli	GO_Biological_Process_2023	1.75139	1	Ex	Ex_2 Oli_1	1	Regulation Of Inclusion Body Assembly	Ex_Oli
981	Regulation Of Inclusion Body Assembly (GO:0090083)	1.98881	0	Oli	GO_Biological_Process_2023	1.77746	0	Oli	Oli_1 Oli_1	1	Regulation Of Inclusion Body Assembly	Oli_Oli
982	Regulation Of Inclusion Body Assembly (GO:0090083)	1.83	1	Oli	GO_Biological_Process_2023	1.75139	1	Ex	Ex_2 Oli_2	1	Regulation Of Inclusion Body Assembly	Ex_Oli
983	Regulation Of Inclusion Body Assembly (GO:0090083)	1.83	1	Oli	GO_Biological_Process_2023	1.77746	0	Oli	Oli_1 Oli_2	1	Regulation Of Inclusion Body Assembly	Oli_Oli
984	Negative Regulation Of Amyloid Fibril Formation (GO:1905907)	2.02654	1	Sox6	GO_Biological_Process_2023	-1.71626	0	Ex	Ex_1 Sox6_2	1	Negative Regulation Of Amyloid Fibril Formation	Ex_Sox6
985	Negative Regulation Of Amyloid Fibril Formation (GO:1905907)	2.02654	1	Sox6	GO_Biological_Process_2023	-1.7302	0	In	In_1 Sox6_2	1	Negative Regulation Of Amyloid Fibril Formation	In_Sox6
986	Negative Regulation Of Amyloid Fibril Formation (GO:1905907)	1.73686	1	OPC	GO_Biological_Process_2023	-1.71626	0	Ex	Ex_1 OPC_2	1	Negative Regulation Of Amyloid Fibril Formation	Ex_OPC
987	Negative Regulation Of Amyloid Fibril Formation (GO:1905907)	1.73686	1	OPC	GO_Biological_Process_2023	-1.7302	0	In	In_1 OPC_2	1	Negative Regulation Of Amyloid Fibril Formation	In_OPC
988	Negative Regulation Of Amyloid Fibril Formation (GO:1905907)	1.71153	0	Ex	GO_Biological_Process_2023	-1.71626	0	Ex	Ex_1 Ex_1	1	Negative Regulation Of Amyloid Fibril Formation	Ex_Ex
989	Negative Regulation Of Amyloid Fibril Formation (GO:1905907)	1.71153	0	Ex	GO_Biological_Process_2023	-1.7302	0	In	In_1 Ex_1	1	Negative Regulation Of Amyloid Fibril Formation	In_Ex
990	Negative Regulation Of Amyloid Fibril Formation (GO:1905907)	-1.85088	1	Ex	GO_Biological_Process_2023	-1.71626	0	Ex	Ex_1 Ex_2	1	Negative Regulation Of Amyloid Fibril Formation	Ex_Ex
991	Negative Regulation Of Amyloid Fibril Formation (GO:1905907)	-1.85088	1	Ex	GO_Biological_Process_2023	-1.7302	0	In	In_1 Ex_2	1	Negative Regulation Of Amyloid Fibril Formation	In_Ex
992	Negative Regulation Of Amyloid Fibril Formation (GO:1905907)	1.73299	1	Oli	GO_Biological_Process_2023	-1.71626	0	Ex	Ex_1 Oli_2	1	Negative Regulation Of Amyloid Fibril Formation	Ex_Oli
993	Negative Regulation Of Amyloid Fibril Formation (GO:1905907)	1.73299	1	Oli	GO_Biological_Process_2023	-1.7302	0	In	In_1 Oli_2	1	Negative Regulation Of Amyloid Fibril Formation	In_Oli
994	Calcium-Dependent Cell-Cell Adhesion Via Plasma Membrane Cell Adhesion Molecules (GO:0016339)	-1.8111	1	Sox6	GO_Biological_Process_2023	-2.47888	1	In	In_2 Sox6_2	1	Calcium-Dependent Cell-Cell Adhesion Via Plasma Membrane Cell Adhesion Molecules	In_Sox6
995	Calcium-Dependent Cell-Cell Adhesion Via Plasma Membrane Cell Adhesion Molecules (GO:0016339)	-1.97612	0	Ex	GO_Biological_Process_2023	-2.47888	1	In	In_2 Ex_1	1	Calcium-Dependent Cell-Cell Adhesion Via Plasma Membrane Cell Adhesion Molecules	In_Ex
996	Synapse Assembly (GO:0007416)	1.97418	0	Calb1	GO_Biological_Process_2023	2.18973	0	Ex	Ex_1 Calb1_1	1	Synapse Assembly	Ex_Calb1
997	Synapse Assembly (GO:0007416)	1.97418	0	Calb1	GO_Biological_Process_2023	2.4365	1	Opc	Opc_2 Calb1_1	1	Synapse Assembly	Opc_Calb1
998	Synapse Assembly (GO:0007416)	-2.01258	0	Ex	GO_Biological_Process_2023	2.18973	0	Ex	Ex_1 Ex_1	1	Synapse Assembly	Ex_Ex
999	Synapse Assembly (GO:0007416)	-2.01258	0	Ex	GO_Biological_Process_2023	2.4365	1	Opc	Opc_2 Ex_1	1	Synapse Assembly	Opc_Ex
1000	Cell-Cell Adhesion Mediated By Cadherin (GO:0044331)	1.8538	0	Calb1	GO_Biological_Process_2023	-2.33318	1	In	In_2 Calb1_1	1	Cell-Cell Adhesion Mediated By Cadherin	In_Calb1
1001	Cell-Cell Adhesion Mediated By Cadherin (GO:0044331)	-1.97118	0	Ex	GO_Biological_Process_2023	-2.33318	1	In	In_2 Ex_1	1	Cell-Cell Adhesion Mediated By Cadherin	In_Ex
1002	Cell-Cell Adhesion Mediated By Cadherin (GO:0044331)	2.06777	1	Ex	GO_Biological_Process_2023	-2.33318	1	In	In_2 Ex_2	1	Cell-Cell Adhesion Mediated By Cadherin	In_Ex
1003	Cell-Cell Adhesion Mediated By Cadherin (GO:0044331)	-2.10595	1	In	GO_Biological_Process_2023	-2.33318	1	In	In_2 In_2	1	Cell-Cell Adhesion Mediated By Cadherin	In_In
1004	Positive Regulation Of Synapse Assembly (GO:0051965)	1.83897	0	Calb1	GO_Biological_Process_2023	2.06541	0	Ex	Ex_1 Calb1_1	1	Positive Regulation Of Synapse Assembly	Ex_Calb1
1005	Positive Regulation Of Synapse Assembly (GO:0051965)	-1.98845	0	Mic	GO_Biological_Process_2023	2.06541	0	Ex	Ex_1 Mic_1	1	Positive Regulation Of Synapse Assembly	Ex_Mic
1006	Positive Regulation Of Synapse Assembly (GO:0051965)	1.89209	1	End	GO_Biological_Process_2023	2.06541	0	Ex	Ex_1 End_2	1	Positive Regulation Of Synapse Assembly	Ex_End
1007	Positive Regulation Of Synapse Assembly (GO:0051965)	-2.03421	2	End	GO_Biological_Process_2023	2.06541	0	Ex	Ex_1 End_3	1	Positive Regulation Of Synapse Assembly	Ex_End
1008	Positive Regulation Of Synapse Assembly (GO:0051965)	-1.95607	0	Ex	GO_Biological_Process_2023	2.06541	0	Ex	Ex_1 Ex_1	1	Positive Regulation Of Synapse Assembly	Ex_Ex
1009	Positive Regulation Of Synapse Assembly (GO:0051965)	-2.11897	1	In	GO_Biological_Process_2023	2.06541	0	Ex	Ex_1 In_2	1	Positive Regulation Of Synapse Assembly	Ex_In
1010	Positive Regulation Of Synapse Assembly (GO:0051965)	-2.37241	1	Oli	GO_Biological_Process_2023	2.06541	0	Ex	Ex_1 Oli_2	1	Positive Regulation Of Synapse Assembly	Ex_Oli
1011	Positive Regulation Of Cell Projection Organization (GO:0031346)	1.82384	0	Calb1	GO_Biological_Process_2023	2.11425	0	Ex	Ex_1 Calb1_1	1	Positive Regulation Of Cell Projection Organization	Ex_Calb1
1012	Postsynaptic Density Organization (GO:0097106)	1.80641	0	Calb1	GO_Biological_Process_2023	2.32269	0	Ex	Ex_1 Calb1_1	1	Postsynaptic Density Organization	Ex_Calb1
1013	Postsynaptic Density Organization (GO:0097106)	1.80641	0	Calb1	GO_Biological_Process_2023	2.27694	1	Opc	Opc_2 Calb1_1	1	Postsynaptic Density Organization	Opc_Calb1
1014	Regulation Of Microtubule Polymerization Or Depolymerization (GO:0031110)	1.80489	0	Calb1	GO_Biological_Process_2023	1.73994	1	Ex	Ex_2 Calb1_1	1	Regulation Of Microtubule Polymerization Or Depolymerization	Ex_Calb1
1015	Regulation Of Microtubule Polymerization Or Depolymerization (GO:0031110)	1.80489	0	Calb1	GO_Biological_Process_2023	1.81548	1	In	In_2 Calb1_1	1	Regulation Of Microtubule Polymerization Or Depolymerization	In_Calb1
1016	Regulation Of Microtubule Polymerization Or Depolymerization (GO:0031110)	1.80153	0	Ex	GO_Biological_Process_2023	1.73994	1	Ex	Ex_2 Ex_1	1	Regulation Of Microtubule Polymerization Or Depolymerization	Ex_Ex
1017	Regulation Of Microtubule Polymerization Or Depolymerization (GO:0031110)	1.80153	0	Ex	GO_Biological_Process_2023	1.81548	1	In	In_2 Ex_1	1	Regulation Of Microtubule Polymerization Or Depolymerization	In_Ex
1018	Synaptic Membrane Adhesion (GO:0099560)	1.74852	0	Calb1	GO_Biological_Process_2023	2.15553	0	Ex	Ex_1 Calb1_1	1	Synaptic Membrane Adhesion	Ex_Calb1
1019	Ribosomal Small Subunit Biogenesis (GO:0042274)	-1.95614	0	Calb1	GO_Biological_Process_2023	-1.6948	0	Ex	Ex_1 Calb1_1	1	Ribosomal Small Subunit Biogenesis	Ex_Calb1
1020	Ribosomal Small Subunit Biogenesis (GO:0042274)	-1.95614	0	Calb1	GO_Biological_Process_2023	1.72282	1	Ex	Ex_2 Calb1_1	1	Ribosomal Small Subunit Biogenesis	Ex_Calb1
1021	Ribosomal Small Subunit Biogenesis (GO:0042274)	-1.95614	0	Calb1	GO_Biological_Process_2023	1.90258	0	Oli	Oli_1 Calb1_1	1	Ribosomal Small Subunit Biogenesis	Oli_Calb1
1022	Ribosomal Small Subunit Biogenesis (GO:0042274)	-1.95614	0	Calb1	GO_Biological_Process_2023	-1.76636	0	In	In_1 Calb1_1	1	Ribosomal Small Subunit Biogenesis	In_Calb1
1023	Ribosomal Small Subunit Biogenesis (GO:0042274)	-1.95614	0	Calb1	GO_Biological_Process_2023	1.74868	1	In	In_2 Calb1_1	1	Ribosomal Small Subunit Biogenesis	In_Calb1
1024	Ribosomal Small Subunit Biogenesis (GO:0042274)	-1.95614	0	Calb1	GO_Biological_Process_2023	2.33985	0	Mic	Mic_1 Calb1_1	1	Ribosomal Small Subunit Biogenesis	Mic_Calb1
1025	Ribosomal Small Subunit Biogenesis (GO:0042274)	-1.95614	0	Calb1	GO_Biological_Process_2023	1.97276	1	Mic	Mic_2 Calb1_1	1	Ribosomal Small Subunit Biogenesis	Mic_Calb1
1026	Ribosomal Small Subunit Biogenesis (GO:0042274)	2.04359	0	Mic	GO_Biological_Process_2023	-1.6948	0	Ex	Ex_1 Mic_1	1	Ribosomal Small Subunit Biogenesis	Ex_Mic
1027	Ribosomal Small Subunit Biogenesis (GO:0042274)	2.04359	0	Mic	GO_Biological_Process_2023	1.72282	1	Ex	Ex_2 Mic_1	1	Ribosomal Small Subunit Biogenesis	Ex_Mic
1028	Ribosomal Small Subunit Biogenesis (GO:0042274)	2.04359	0	Mic	GO_Biological_Process_2023	1.90258	0	Oli	Oli_1 Mic_1	1	Ribosomal Small Subunit Biogenesis	Oli_Mic
1029	Ribosomal Small Subunit Biogenesis (GO:0042274)	2.04359	0	Mic	GO_Biological_Process_2023	-1.76636	0	In	In_1 Mic_1	1	Ribosomal Small Subunit Biogenesis	In_Mic
1030	Ribosomal Small Subunit Biogenesis (GO:0042274)	2.04359	0	Mic	GO_Biological_Process_2023	1.74868	1	In	In_2 Mic_1	1	Ribosomal Small Subunit Biogenesis	In_Mic
1031	Ribosomal Small Subunit Biogenesis (GO:0042274)	2.04359	0	Mic	GO_Biological_Process_2023	2.33985	0	Mic	Mic_1 Mic_1	1	Ribosomal Small Subunit Biogenesis	Mic_Mic
1032	Ribosomal Small Subunit Biogenesis (GO:0042274)	2.04359	0	Mic	GO_Biological_Process_2023	1.97276	1	Mic	Mic_2 Mic_1	1	Ribosomal Small Subunit Biogenesis	Mic_Mic
1033	Ribosomal Small Subunit Biogenesis (GO:0042274)	-2.32946	1	Mic	GO_Biological_Process_2023	-1.6948	0	Ex	Ex_1 Mic_2	1	Ribosomal Small Subunit Biogenesis	Ex_Mic
1034	Ribosomal Small Subunit Biogenesis (GO:0042274)	-2.32946	1	Mic	GO_Biological_Process_2023	1.72282	1	Ex	Ex_2 Mic_2	1	Ribosomal Small Subunit Biogenesis	Ex_Mic
1035	Ribosomal Small Subunit Biogenesis (GO:0042274)	-2.32946	1	Mic	GO_Biological_Process_2023	1.90258	0	Oli	Oli_1 Mic_2	1	Ribosomal Small Subunit Biogenesis	Oli_Mic
1036	Ribosomal Small Subunit Biogenesis (GO:0042274)	-2.32946	1	Mic	GO_Biological_Process_2023	-1.76636	0	In	In_1 Mic_2	1	Ribosomal Small Subunit Biogenesis	In_Mic
1037	Ribosomal Small Subunit Biogenesis (GO:0042274)	-2.32946	1	Mic	GO_Biological_Process_2023	1.74868	1	In	In_2 Mic_2	1	Ribosomal Small Subunit Biogenesis	In_Mic
1038	Ribosomal Small Subunit Biogenesis (GO:0042274)	-2.32946	1	Mic	GO_Biological_Process_2023	2.33985	0	Mic	Mic_1 Mic_2	1	Ribosomal Small Subunit Biogenesis	Mic_Mic
1039	Ribosomal Small Subunit Biogenesis (GO:0042274)	-2.32946	1	Mic	GO_Biological_Process_2023	1.97276	1	Mic	Mic_2 Mic_2	1	Ribosomal Small Subunit Biogenesis	Mic_Mic
1040	Ribosomal Small Subunit Biogenesis (GO:0042274)	2.41517	0	End	GO_Biological_Process_2023	-1.6948	0	Ex	Ex_1 End_1	1	Ribosomal Small Subunit Biogenesis	Ex_End
1041	Ribosomal Small Subunit Biogenesis (GO:0042274)	2.41517	0	End	GO_Biological_Process_2023	1.72282	1	Ex	Ex_2 End_1	1	Ribosomal Small Subunit Biogenesis	Ex_End
1042	Ribosomal Small Subunit Biogenesis (GO:0042274)	2.41517	0	End	GO_Biological_Process_2023	1.90258	0	Oli	Oli_1 End_1	1	Ribosomal Small Subunit Biogenesis	Oli_End
1043	Ribosomal Small Subunit Biogenesis (GO:0042274)	2.41517	0	End	GO_Biological_Process_2023	-1.76636	0	In	In_1 End_1	1	Ribosomal Small Subunit Biogenesis	In_End
1044	Ribosomal Small Subunit Biogenesis (GO:0042274)	2.41517	0	End	GO_Biological_Process_2023	1.74868	1	In	In_2 End_1	1	Ribosomal Small Subunit Biogenesis	In_End
1045	Ribosomal Small Subunit Biogenesis (GO:0042274)	2.41517	0	End	GO_Biological_Process_2023	2.33985	0	Mic	Mic_1 End_1	1	Ribosomal Small Subunit Biogenesis	Mic_End
1046	Ribosomal Small Subunit Biogenesis (GO:0042274)	2.41517	0	End	GO_Biological_Process_2023	1.97276	1	Mic	Mic_2 End_1	1	Ribosomal Small Subunit Biogenesis	Mic_End
1047	Ribosomal Small Subunit Biogenesis (GO:0042274)	-2.04384	1	End	GO_Biological_Process_2023	-1.6948	0	Ex	Ex_1 End_2	1	Ribosomal Small Subunit Biogenesis	Ex_End
1048	Ribosomal Small Subunit Biogenesis (GO:0042274)	-2.04384	1	End	GO_Biological_Process_2023	1.72282	1	Ex	Ex_2 End_2	1	Ribosomal Small Subunit Biogenesis	Ex_End
1049	Ribosomal Small Subunit Biogenesis (GO:0042274)	-2.04384	1	End	GO_Biological_Process_2023	1.90258	0	Oli	Oli_1 End_2	1	Ribosomal Small Subunit Biogenesis	Oli_End
1050	Ribosomal Small Subunit Biogenesis (GO:0042274)	-2.04384	1	End	GO_Biological_Process_2023	-1.76636	0	In	In_1 End_2	1	Ribosomal Small Subunit Biogenesis	In_End
1051	Ribosomal Small Subunit Biogenesis (GO:0042274)	-2.04384	1	End	GO_Biological_Process_2023	1.74868	1	In	In_2 End_2	1	Ribosomal Small Subunit Biogenesis	In_End
1052	Ribosomal Small Subunit Biogenesis (GO:0042274)	-2.04384	1	End	GO_Biological_Process_2023	2.33985	0	Mic	Mic_1 End_2	1	Ribosomal Small Subunit Biogenesis	Mic_End
1053	Ribosomal Small Subunit Biogenesis (GO:0042274)	-2.04384	1	End	GO_Biological_Process_2023	1.97276	1	Mic	Mic_2 End_2	1	Ribosomal Small Subunit Biogenesis	Mic_End
1054	Ribosomal Small Subunit Biogenesis (GO:0042274)	1.9767	2	End	GO_Biological_Process_2023	-1.6948	0	Ex	Ex_1 End_3	1	Ribosomal Small Subunit Biogenesis	Ex_End
1055	Ribosomal Small Subunit Biogenesis (GO:0042274)	1.9767	2	End	GO_Biological_Process_2023	1.72282	1	Ex	Ex_2 End_3	1	Ribosomal Small Subunit Biogenesis	Ex_End
1056	Ribosomal Small Subunit Biogenesis (GO:0042274)	1.9767	2	End	GO_Biological_Process_2023	1.90258	0	Oli	Oli_1 End_3	1	Ribosomal Small Subunit Biogenesis	Oli_End
1057	Ribosomal Small Subunit Biogenesis (GO:0042274)	1.9767	2	End	GO_Biological_Process_2023	-1.76636	0	In	In_1 End_3	1	Ribosomal Small Subunit Biogenesis	In_End
1058	Ribosomal Small Subunit Biogenesis (GO:0042274)	1.9767	2	End	GO_Biological_Process_2023	1.74868	1	In	In_2 End_3	1	Ribosomal Small Subunit Biogenesis	In_End
1059	Ribosomal Small Subunit Biogenesis (GO:0042274)	1.9767	2	End	GO_Biological_Process_2023	2.33985	0	Mic	Mic_1 End_3	1	Ribosomal Small Subunit Biogenesis	Mic_End
1060	Ribosomal Small Subunit Biogenesis (GO:0042274)	1.9767	2	End	GO_Biological_Process_2023	1.97276	1	Mic	Mic_2 End_3	1	Ribosomal Small Subunit Biogenesis	Mic_End
1061	Ribosomal Small Subunit Biogenesis (GO:0042274)	1.68104	1	OPC	GO_Biological_Process_2023	-1.6948	0	Ex	Ex_1 OPC_2	1	Ribosomal Small Subunit Biogenesis	Ex_OPC
1062	Ribosomal Small Subunit Biogenesis (GO:0042274)	1.68104	1	OPC	GO_Biological_Process_2023	1.72282	1	Ex	Ex_2 OPC_2	1	Ribosomal Small Subunit Biogenesis	Ex_OPC
1063	Ribosomal Small Subunit Biogenesis (GO:0042274)	1.68104	1	OPC	GO_Biological_Process_2023	1.90258	0	Oli	Oli_1 OPC_2	1	Ribosomal Small Subunit Biogenesis	Oli_OPC
1064	Ribosomal Small Subunit Biogenesis (GO:0042274)	1.68104	1	OPC	GO_Biological_Process_2023	-1.76636	0	In	In_1 OPC_2	1	Ribosomal Small Subunit Biogenesis	In_OPC
1065	Ribosomal Small Subunit Biogenesis (GO:0042274)	1.68104	1	OPC	GO_Biological_Process_2023	1.74868	1	In	In_2 OPC_2	1	Ribosomal Small Subunit Biogenesis	In_OPC
1066	Ribosomal Small Subunit Biogenesis (GO:0042274)	1.68104	1	OPC	GO_Biological_Process_2023	2.33985	0	Mic	Mic_1 OPC_2	1	Ribosomal Small Subunit Biogenesis	Mic_OPC
1067	Ribosomal Small Subunit Biogenesis (GO:0042274)	1.68104	1	OPC	GO_Biological_Process_2023	1.97276	1	Mic	Mic_2 OPC_2	1	Ribosomal Small Subunit Biogenesis	Mic_OPC
1068	Ribosomal Small Subunit Biogenesis (GO:0042274)	2.08198	0	Ex	GO_Biological_Process_2023	-1.6948	0	Ex	Ex_1 Ex_1	1	Ribosomal Small Subunit Biogenesis	Ex_Ex
1069	Ribosomal Small Subunit Biogenesis (GO:0042274)	2.08198	0	Ex	GO_Biological_Process_2023	1.72282	1	Ex	Ex_2 Ex_1	1	Ribosomal Small Subunit Biogenesis	Ex_Ex
1070	Ribosomal Small Subunit Biogenesis (GO:0042274)	2.08198	0	Ex	GO_Biological_Process_2023	1.90258	0	Oli	Oli_1 Ex_1	1	Ribosomal Small Subunit Biogenesis	Oli_Ex
1071	Ribosomal Small Subunit Biogenesis (GO:0042274)	2.08198	0	Ex	GO_Biological_Process_2023	-1.76636	0	In	In_1 Ex_1	1	Ribosomal Small Subunit Biogenesis	In_Ex
1072	Ribosomal Small Subunit Biogenesis (GO:0042274)	2.08198	0	Ex	GO_Biological_Process_2023	1.74868	1	In	In_2 Ex_1	1	Ribosomal Small Subunit Biogenesis	In_Ex
1073	Ribosomal Small Subunit Biogenesis (GO:0042274)	2.08198	0	Ex	GO_Biological_Process_2023	2.33985	0	Mic	Mic_1 Ex_1	1	Ribosomal Small Subunit Biogenesis	Mic_Ex
1074	Ribosomal Small Subunit Biogenesis (GO:0042274)	2.08198	0	Ex	GO_Biological_Process_2023	1.97276	1	Mic	Mic_2 Ex_1	1	Ribosomal Small Subunit Biogenesis	Mic_Ex
1075	Ribosomal Small Subunit Biogenesis (GO:0042274)	-2.11656	1	Ex	GO_Biological_Process_2023	-1.6948	0	Ex	Ex_1 Ex_2	1	Ribosomal Small Subunit Biogenesis	Ex_Ex
1076	Ribosomal Small Subunit Biogenesis (GO:0042274)	-2.11656	1	Ex	GO_Biological_Process_2023	1.72282	1	Ex	Ex_2 Ex_2	1	Ribosomal Small Subunit Biogenesis	Ex_Ex
1077	Ribosomal Small Subunit Biogenesis (GO:0042274)	-2.11656	1	Ex	GO_Biological_Process_2023	1.90258	0	Oli	Oli_1 Ex_2	1	Ribosomal Small Subunit Biogenesis	Oli_Ex
1078	Ribosomal Small Subunit Biogenesis (GO:0042274)	-2.11656	1	Ex	GO_Biological_Process_2023	-1.76636	0	In	In_1 Ex_2	1	Ribosomal Small Subunit Biogenesis	In_Ex
1079	Ribosomal Small Subunit Biogenesis (GO:0042274)	-2.11656	1	Ex	GO_Biological_Process_2023	1.74868	1	In	In_2 Ex_2	1	Ribosomal Small Subunit Biogenesis	In_Ex
1080	Ribosomal Small Subunit Biogenesis (GO:0042274)	-2.11656	1	Ex	GO_Biological_Process_2023	2.33985	0	Mic	Mic_1 Ex_2	1	Ribosomal Small Subunit Biogenesis	Mic_Ex
1081	Ribosomal Small Subunit Biogenesis (GO:0042274)	-2.11656	1	Ex	GO_Biological_Process_2023	1.97276	1	Mic	Mic_2 Ex_2	1	Ribosomal Small Subunit Biogenesis	Mic_Ex
1082	Ribosomal Small Subunit Biogenesis (GO:0042274)	1.67671	1	Oli	GO_Biological_Process_2023	-1.6948	0	Ex	Ex_1 Oli_2	1	Ribosomal Small Subunit Biogenesis	Ex_Oli
1083	Ribosomal Small Subunit Biogenesis (GO:0042274)	1.67671	1	Oli	GO_Biological_Process_2023	1.72282	1	Ex	Ex_2 Oli_2	1	Ribosomal Small Subunit Biogenesis	Ex_Oli
1084	Ribosomal Small Subunit Biogenesis (GO:0042274)	1.67671	1	Oli	GO_Biological_Process_2023	1.90258	0	Oli	Oli_1 Oli_2	1	Ribosomal Small Subunit Biogenesis	Oli_Oli
1085	Ribosomal Small Subunit Biogenesis (GO:0042274)	1.67671	1	Oli	GO_Biological_Process_2023	-1.76636	0	In	In_1 Oli_2	1	Ribosomal Small Subunit Biogenesis	In_Oli
1086	Ribosomal Small Subunit Biogenesis (GO:0042274)	1.67671	1	Oli	GO_Biological_Process_2023	1.74868	1	In	In_2 Oli_2	1	Ribosomal Small Subunit Biogenesis	In_Oli
1087	Ribosomal Small Subunit Biogenesis (GO:0042274)	1.67671	1	Oli	GO_Biological_Process_2023	2.33985	0	Mic	Mic_1 Oli_2	1	Ribosomal Small Subunit Biogenesis	Mic_Oli
1088	Ribosomal Small Subunit Biogenesis (GO:0042274)	1.67671	1	Oli	GO_Biological_Process_2023	1.97276	1	Mic	Mic_2 Oli_2	1	Ribosomal Small Subunit Biogenesis	Mic_Oli
1089	Cellular Respiration (GO:0045333)	-1.98986	0	Calb1	GO_Biological_Process_2023	-2.13983	0	Ex	Ex_1 Calb1_1	1	Cellular Respiration	Ex_Calb1
1090	Cellular Respiration (GO:0045333)	-1.98986	0	Calb1	GO_Biological_Process_2023	1.75905	1	Ex	Ex_2 Calb1_1	1	Cellular Respiration	Ex_Calb1
1091	Cellular Respiration (GO:0045333)	-1.98986	0	Calb1	GO_Biological_Process_2023	1.85086	0	Oli	Oli_1 Calb1_1	1	Cellular Respiration	Oli_Calb1
1092	Cellular Respiration (GO:0045333)	-1.98986	0	Calb1	GO_Biological_Process_2023	-1.9918	1	Oli	Oli_2 Calb1_1	1	Cellular Respiration	Oli_Calb1
1093	Cellular Respiration (GO:0045333)	-1.98986	0	Calb1	GO_Biological_Process_2023	-2.19407	0	In	In_1 Calb1_1	1	Cellular Respiration	In_Calb1
1094	Cellular Respiration (GO:0045333)	-1.98986	0	Calb1	GO_Biological_Process_2023	2.44551	1	In	In_2 Calb1_1	1	Cellular Respiration	In_Calb1
1095	Cellular Respiration (GO:0045333)	-1.98986	0	Calb1	GO_Biological_Process_2023	1.87623	0	Opc	Opc_1 Calb1_1	1	Cellular Respiration	Opc_Calb1
1096	Cellular Respiration (GO:0045333)	-1.98986	0	Calb1	GO_Biological_Process_2023	-1.95349	1	Opc	Opc_2 Calb1_1	1	Cellular Respiration	Opc_Calb1
1097	Cellular Respiration (GO:0045333)	-2.27849	1	Mic	GO_Biological_Process_2023	-2.13983	0	Ex	Ex_1 Mic_2	1	Cellular Respiration	Ex_Mic
1098	Cellular Respiration (GO:0045333)	-2.27849	1	Mic	GO_Biological_Process_2023	1.75905	1	Ex	Ex_2 Mic_2	1	Cellular Respiration	Ex_Mic
1099	Cellular Respiration (GO:0045333)	-2.27849	1	Mic	GO_Biological_Process_2023	1.85086	0	Oli	Oli_1 Mic_2	1	Cellular Respiration	Oli_Mic
1100	Cellular Respiration (GO:0045333)	-2.27849	1	Mic	GO_Biological_Process_2023	-1.9918	1	Oli	Oli_2 Mic_2	1	Cellular Respiration	Oli_Mic
1101	Cellular Respiration (GO:0045333)	-2.27849	1	Mic	GO_Biological_Process_2023	-2.19407	0	In	In_1 Mic_2	1	Cellular Respiration	In_Mic
1102	Cellular Respiration (GO:0045333)	-2.27849	1	Mic	GO_Biological_Process_2023	2.44551	1	In	In_2 Mic_2	1	Cellular Respiration	In_Mic
1103	Cellular Respiration (GO:0045333)	-2.27849	1	Mic	GO_Biological_Process_2023	1.87623	0	Opc	Opc_1 Mic_2	1	Cellular Respiration	Opc_Mic
1104	Cellular Respiration (GO:0045333)	-2.27849	1	Mic	GO_Biological_Process_2023	-1.95349	1	Opc	Opc_2 Mic_2	1	Cellular Respiration	Opc_Mic
1105	Cellular Respiration (GO:0045333)	-2.11642	1	End	GO_Biological_Process_2023	-2.13983	0	Ex	Ex_1 End_2	1	Cellular Respiration	Ex_End
1106	Cellular Respiration (GO:0045333)	-2.11642	1	End	GO_Biological_Process_2023	1.75905	1	Ex	Ex_2 End_2	1	Cellular Respiration	Ex_End
1107	Cellular Respiration (GO:0045333)	-2.11642	1	End	GO_Biological_Process_2023	1.85086	0	Oli	Oli_1 End_2	1	Cellular Respiration	Oli_End
1108	Cellular Respiration (GO:0045333)	-2.11642	1	End	GO_Biological_Process_2023	-1.9918	1	Oli	Oli_2 End_2	1	Cellular Respiration	Oli_End
1109	Cellular Respiration (GO:0045333)	-2.11642	1	End	GO_Biological_Process_2023	-2.19407	0	In	In_1 End_2	1	Cellular Respiration	In_End
1110	Cellular Respiration (GO:0045333)	-2.11642	1	End	GO_Biological_Process_2023	2.44551	1	In	In_2 End_2	1	Cellular Respiration	In_End
1111	Cellular Respiration (GO:0045333)	-2.11642	1	End	GO_Biological_Process_2023	1.87623	0	Opc	Opc_1 End_2	1	Cellular Respiration	Opc_End
1112	Cellular Respiration (GO:0045333)	-2.11642	1	End	GO_Biological_Process_2023	-1.95349	1	Opc	Opc_2 End_2	1	Cellular Respiration	Opc_End
1113	Cellular Respiration (GO:0045333)	2.37158	2	End	GO_Biological_Process_2023	-2.13983	0	Ex	Ex_1 End_3	1	Cellular Respiration	Ex_End
1114	Cellular Respiration (GO:0045333)	2.37158	2	End	GO_Biological_Process_2023	1.75905	1	Ex	Ex_2 End_3	1	Cellular Respiration	Ex_End
1115	Cellular Respiration (GO:0045333)	2.37158	2	End	GO_Biological_Process_2023	1.85086	0	Oli	Oli_1 End_3	1	Cellular Respiration	Oli_End
1116	Cellular Respiration (GO:0045333)	2.37158	2	End	GO_Biological_Process_2023	-1.9918	1	Oli	Oli_2 End_3	1	Cellular Respiration	Oli_End
1117	Cellular Respiration (GO:0045333)	2.37158	2	End	GO_Biological_Process_2023	-2.19407	0	In	In_1 End_3	1	Cellular Respiration	In_End
1118	Cellular Respiration (GO:0045333)	2.37158	2	End	GO_Biological_Process_2023	2.44551	1	In	In_2 End_3	1	Cellular Respiration	In_End
1119	Cellular Respiration (GO:0045333)	2.37158	2	End	GO_Biological_Process_2023	1.87623	0	Opc	Opc_1 End_3	1	Cellular Respiration	Opc_End
1120	Cellular Respiration (GO:0045333)	2.37158	2	End	GO_Biological_Process_2023	-1.95349	1	Opc	Opc_2 End_3	1	Cellular Respiration	Opc_End
1121	Cellular Respiration (GO:0045333)	-2.24884	0	OPC	GO_Biological_Process_2023	-2.13983	0	Ex	Ex_1 OPC_1	1	Cellular Respiration	Ex_OPC
1122	Cellular Respiration (GO:0045333)	-2.24884	0	OPC	GO_Biological_Process_2023	1.75905	1	Ex	Ex_2 OPC_1	1	Cellular Respiration	Ex_OPC
1123	Cellular Respiration (GO:0045333)	-2.24884	0	OPC	GO_Biological_Process_2023	1.85086	0	Oli	Oli_1 OPC_1	1	Cellular Respiration	Oli_OPC
1124	Cellular Respiration (GO:0045333)	-2.24884	0	OPC	GO_Biological_Process_2023	-1.9918	1	Oli	Oli_2 OPC_1	1	Cellular Respiration	Oli_OPC
1125	Cellular Respiration (GO:0045333)	-2.24884	0	OPC	GO_Biological_Process_2023	-2.19407	0	In	In_1 OPC_1	1	Cellular Respiration	In_OPC
1126	Cellular Respiration (GO:0045333)	-2.24884	0	OPC	GO_Biological_Process_2023	2.44551	1	In	In_2 OPC_1	1	Cellular Respiration	In_OPC
1127	Cellular Respiration (GO:0045333)	-2.24884	0	OPC	GO_Biological_Process_2023	1.87623	0	Opc	Opc_1 OPC_1	1	Cellular Respiration	Opc_OPC
1128	Cellular Respiration (GO:0045333)	-2.24884	0	OPC	GO_Biological_Process_2023	-1.95349	1	Opc	Opc_2 OPC_1	1	Cellular Respiration	Opc_OPC
1129	Cellular Respiration (GO:0045333)	2.13671	1	OPC	GO_Biological_Process_2023	-2.13983	0	Ex	Ex_1 OPC_2	1	Cellular Respiration	Ex_OPC
1130	Cellular Respiration (GO:0045333)	2.13671	1	OPC	GO_Biological_Process_2023	1.75905	1	Ex	Ex_2 OPC_2	1	Cellular Respiration	Ex_OPC
1131	Cellular Respiration (GO:0045333)	2.13671	1	OPC	GO_Biological_Process_2023	1.85086	0	Oli	Oli_1 OPC_2	1	Cellular Respiration	Oli_OPC
1132	Cellular Respiration (GO:0045333)	2.13671	1	OPC	GO_Biological_Process_2023	-1.9918	1	Oli	Oli_2 OPC_2	1	Cellular Respiration	Oli_OPC
1133	Cellular Respiration (GO:0045333)	2.13671	1	OPC	GO_Biological_Process_2023	-2.19407	0	In	In_1 OPC_2	1	Cellular Respiration	In_OPC
1134	Cellular Respiration (GO:0045333)	2.13671	1	OPC	GO_Biological_Process_2023	2.44551	1	In	In_2 OPC_2	1	Cellular Respiration	In_OPC
1135	Cellular Respiration (GO:0045333)	2.13671	1	OPC	GO_Biological_Process_2023	1.87623	0	Opc	Opc_1 OPC_2	1	Cellular Respiration	Opc_OPC
1136	Cellular Respiration (GO:0045333)	2.13671	1	OPC	GO_Biological_Process_2023	-1.95349	1	Opc	Opc_2 OPC_2	1	Cellular Respiration	Opc_OPC
1137	Cellular Respiration (GO:0045333)	2.40179	0	Ex	GO_Biological_Process_2023	-2.13983	0	Ex	Ex_1 Ex_1	1	Cellular Respiration	Ex_Ex
1138	Cellular Respiration (GO:0045333)	2.40179	0	Ex	GO_Biological_Process_2023	1.75905	1	Ex	Ex_2 Ex_1	1	Cellular Respiration	Ex_Ex
1139	Cellular Respiration (GO:0045333)	2.40179	0	Ex	GO_Biological_Process_2023	1.85086	0	Oli	Oli_1 Ex_1	1	Cellular Respiration	Oli_Ex
1140	Cellular Respiration (GO:0045333)	2.40179	0	Ex	GO_Biological_Process_2023	-1.9918	1	Oli	Oli_2 Ex_1	1	Cellular Respiration	Oli_Ex
1141	Cellular Respiration (GO:0045333)	2.40179	0	Ex	GO_Biological_Process_2023	-2.19407	0	In	In_1 Ex_1	1	Cellular Respiration	In_Ex
1142	Cellular Respiration (GO:0045333)	2.40179	0	Ex	GO_Biological_Process_2023	2.44551	1	In	In_2 Ex_1	1	Cellular Respiration	In_Ex
1143	Cellular Respiration (GO:0045333)	2.40179	0	Ex	GO_Biological_Process_2023	1.87623	0	Opc	Opc_1 Ex_1	1	Cellular Respiration	Opc_Ex
1144	Cellular Respiration (GO:0045333)	2.40179	0	Ex	GO_Biological_Process_2023	-1.95349	1	Opc	Opc_2 Ex_1	1	Cellular Respiration	Opc_Ex
1145	Cellular Respiration (GO:0045333)	-2.53278	1	Ex	GO_Biological_Process_2023	-2.13983	0	Ex	Ex_1 Ex_2	1	Cellular Respiration	Ex_Ex
1146	Cellular Respiration (GO:0045333)	-2.53278	1	Ex	GO_Biological_Process_2023	1.75905	1	Ex	Ex_2 Ex_2	1	Cellular Respiration	Ex_Ex
1147	Cellular Respiration (GO:0045333)	-2.53278	1	Ex	GO_Biological_Process_2023	1.85086	0	Oli	Oli_1 Ex_2	1	Cellular Respiration	Oli_Ex
1148	Cellular Respiration (GO:0045333)	-2.53278	1	Ex	GO_Biological_Process_2023	-1.9918	1	Oli	Oli_2 Ex_2	1	Cellular Respiration	Oli_Ex
1149	Cellular Respiration (GO:0045333)	-2.53278	1	Ex	GO_Biological_Process_2023	-2.19407	0	In	In_1 Ex_2	1	Cellular Respiration	In_Ex
1150	Cellular Respiration (GO:0045333)	-2.53278	1	Ex	GO_Biological_Process_2023	2.44551	1	In	In_2 Ex_2	1	Cellular Respiration	In_Ex
1151	Cellular Respiration (GO:0045333)	-2.53278	1	Ex	GO_Biological_Process_2023	1.87623	0	Opc	Opc_1 Ex_2	1	Cellular Respiration	Opc_Ex
1152	Cellular Respiration (GO:0045333)	-2.53278	1	Ex	GO_Biological_Process_2023	-1.95349	1	Opc	Opc_2 Ex_2	1	Cellular Respiration	Opc_Ex
1153	Cellular Respiration (GO:0045333)	1.82033	1	In	GO_Biological_Process_2023	-2.13983	0	Ex	Ex_1 In_2	1	Cellular Respiration	Ex_In
1154	Cellular Respiration (GO:0045333)	1.82033	1	In	GO_Biological_Process_2023	1.75905	1	Ex	Ex_2 In_2	1	Cellular Respiration	Ex_In
1155	Cellular Respiration (GO:0045333)	1.82033	1	In	GO_Biological_Process_2023	1.85086	0	Oli	Oli_1 In_2	1	Cellular Respiration	Oli_In
1156	Cellular Respiration (GO:0045333)	1.82033	1	In	GO_Biological_Process_2023	-1.9918	1	Oli	Oli_2 In_2	1	Cellular Respiration	Oli_In
1157	Cellular Respiration (GO:0045333)	1.82033	1	In	GO_Biological_Process_2023	-2.19407	0	In	In_1 In_2	1	Cellular Respiration	In_In
1158	Cellular Respiration (GO:0045333)	1.82033	1	In	GO_Biological_Process_2023	2.44551	1	In	In_2 In_2	1	Cellular Respiration	In_In
1159	Cellular Respiration (GO:0045333)	1.82033	1	In	GO_Biological_Process_2023	1.87623	0	Opc	Opc_1 In_2	1	Cellular Respiration	Opc_In
1160	Cellular Respiration (GO:0045333)	1.82033	1	In	GO_Biological_Process_2023	-1.95349	1	Opc	Opc_2 In_2	1	Cellular Respiration	Opc_In
1161	Cellular Respiration (GO:0045333)	-2.06415	0	Oli	GO_Biological_Process_2023	-2.13983	0	Ex	Ex_1 Oli_1	1	Cellular Respiration	Ex_Oli
1162	Cellular Respiration (GO:0045333)	-2.06415	0	Oli	GO_Biological_Process_2023	1.75905	1	Ex	Ex_2 Oli_1	1	Cellular Respiration	Ex_Oli
1163	Cellular Respiration (GO:0045333)	-2.06415	0	Oli	GO_Biological_Process_2023	1.85086	0	Oli	Oli_1 Oli_1	1	Cellular Respiration	Oli_Oli
1164	Cellular Respiration (GO:0045333)	-2.06415	0	Oli	GO_Biological_Process_2023	-1.9918	1	Oli	Oli_2 Oli_1	1	Cellular Respiration	Oli_Oli
1165	Cellular Respiration (GO:0045333)	-2.06415	0	Oli	GO_Biological_Process_2023	-2.19407	0	In	In_1 Oli_1	1	Cellular Respiration	In_Oli
1166	Cellular Respiration (GO:0045333)	-2.06415	0	Oli	GO_Biological_Process_2023	2.44551	1	In	In_2 Oli_1	1	Cellular Respiration	In_Oli
1167	Cellular Respiration (GO:0045333)	-2.06415	0	Oli	GO_Biological_Process_2023	1.87623	0	Opc	Opc_1 Oli_1	1	Cellular Respiration	Opc_Oli
1168	Cellular Respiration (GO:0045333)	-2.06415	0	Oli	GO_Biological_Process_2023	-1.95349	1	Opc	Opc_2 Oli_1	1	Cellular Respiration	Opc_Oli
1169	Cellular Respiration (GO:0045333)	1.97263	1	Oli	GO_Biological_Process_2023	-2.13983	0	Ex	Ex_1 Oli_2	1	Cellular Respiration	Ex_Oli
1170	Cellular Respiration (GO:0045333)	1.97263	1	Oli	GO_Biological_Process_2023	1.75905	1	Ex	Ex_2 Oli_2	1	Cellular Respiration	Ex_Oli
1171	Cellular Respiration (GO:0045333)	1.97263	1	Oli	GO_Biological_Process_2023	1.85086	0	Oli	Oli_1 Oli_2	1	Cellular Respiration	Oli_Oli
1172	Cellular Respiration (GO:0045333)	1.97263	1	Oli	GO_Biological_Process_2023	-1.9918	1	Oli	Oli_2 Oli_2	1	Cellular Respiration	Oli_Oli
1173	Cellular Respiration (GO:0045333)	1.97263	1	Oli	GO_Biological_Process_2023	-2.19407	0	In	In_1 Oli_2	1	Cellular Respiration	In_Oli
1174	Cellular Respiration (GO:0045333)	1.97263	1	Oli	GO_Biological_Process_2023	2.44551	1	In	In_2 Oli_2	1	Cellular Respiration	In_Oli
1175	Cellular Respiration (GO:0045333)	1.97263	1	Oli	GO_Biological_Process_2023	1.87623	0	Opc	Opc_1 Oli_2	1	Cellular Respiration	Opc_Oli
1176	Cellular Respiration (GO:0045333)	1.97263	1	Oli	GO_Biological_Process_2023	-1.95349	1	Opc	Opc_2 Oli_2	1	Cellular Respiration	Opc_Oli
1177	Aerobic Electron Transport Chain (GO:0019646)	-2.13861	0	Calb1	GO_Biological_Process_2023	-2.21848	0	Ex	Ex_1 Calb1_1	1	Aerobic Electron Transport Chain	Ex_Calb1
1178	Aerobic Electron Transport Chain (GO:0019646)	-2.13861	0	Calb1	GO_Biological_Process_2023	1.81474	1	Ex	Ex_2 Calb1_1	1	Aerobic Electron Transport Chain	Ex_Calb1
1179	Aerobic Electron Transport Chain (GO:0019646)	-2.13861	0	Calb1	GO_Biological_Process_2023	1.92051	0	Oli	Oli_1 Calb1_1	1	Aerobic Electron Transport Chain	Oli_Calb1
1180	Aerobic Electron Transport Chain (GO:0019646)	-2.13861	0	Calb1	GO_Biological_Process_2023	-2.04287	1	Oli	Oli_2 Calb1_1	1	Aerobic Electron Transport Chain	Oli_Calb1
1181	Aerobic Electron Transport Chain (GO:0019646)	-2.13861	0	Calb1	GO_Biological_Process_2023	-2.36888	0	In	In_1 Calb1_1	1	Aerobic Electron Transport Chain	In_Calb1
1182	Aerobic Electron Transport Chain (GO:0019646)	-2.13861	0	Calb1	GO_Biological_Process_2023	2.4674	1	In	In_2 Calb1_1	1	Aerobic Electron Transport Chain	In_Calb1
1183	Aerobic Electron Transport Chain (GO:0019646)	-2.13861	0	Calb1	GO_Biological_Process_2023	1.93967	0	Opc	Opc_1 Calb1_1	1	Aerobic Electron Transport Chain	Opc_Calb1
1184	Aerobic Electron Transport Chain (GO:0019646)	-2.13861	0	Calb1	GO_Biological_Process_2023	-1.97718	1	Opc	Opc_2 Calb1_1	1	Aerobic Electron Transport Chain	Opc_Calb1
1185	Aerobic Electron Transport Chain (GO:0019646)	-2.29794	1	Mic	GO_Biological_Process_2023	-2.21848	0	Ex	Ex_1 Mic_2	1	Aerobic Electron Transport Chain	Ex_Mic
1186	Aerobic Electron Transport Chain (GO:0019646)	-2.29794	1	Mic	GO_Biological_Process_2023	1.81474	1	Ex	Ex_2 Mic_2	1	Aerobic Electron Transport Chain	Ex_Mic
1187	Aerobic Electron Transport Chain (GO:0019646)	-2.29794	1	Mic	GO_Biological_Process_2023	1.92051	0	Oli	Oli_1 Mic_2	1	Aerobic Electron Transport Chain	Oli_Mic
1188	Aerobic Electron Transport Chain (GO:0019646)	-2.29794	1	Mic	GO_Biological_Process_2023	-2.04287	1	Oli	Oli_2 Mic_2	1	Aerobic Electron Transport Chain	Oli_Mic
1189	Aerobic Electron Transport Chain (GO:0019646)	-2.29794	1	Mic	GO_Biological_Process_2023	-2.36888	0	In	In_1 Mic_2	1	Aerobic Electron Transport Chain	In_Mic
1190	Aerobic Electron Transport Chain (GO:0019646)	-2.29794	1	Mic	GO_Biological_Process_2023	2.4674	1	In	In_2 Mic_2	1	Aerobic Electron Transport Chain	In_Mic
1191	Aerobic Electron Transport Chain (GO:0019646)	-2.29794	1	Mic	GO_Biological_Process_2023	1.93967	0	Opc	Opc_1 Mic_2	1	Aerobic Electron Transport Chain	Opc_Mic
1192	Aerobic Electron Transport Chain (GO:0019646)	-2.29794	1	Mic	GO_Biological_Process_2023	-1.97718	1	Opc	Opc_2 Mic_2	1	Aerobic Electron Transport Chain	Opc_Mic
1193	Aerobic Electron Transport Chain (GO:0019646)	-2.23618	1	End	GO_Biological_Process_2023	-2.21848	0	Ex	Ex_1 End_2	1	Aerobic Electron Transport Chain	Ex_End
1194	Aerobic Electron Transport Chain (GO:0019646)	-2.23618	1	End	GO_Biological_Process_2023	1.81474	1	Ex	Ex_2 End_2	1	Aerobic Electron Transport Chain	Ex_End
1195	Aerobic Electron Transport Chain (GO:0019646)	-2.23618	1	End	GO_Biological_Process_2023	1.92051	0	Oli	Oli_1 End_2	1	Aerobic Electron Transport Chain	Oli_End
1196	Aerobic Electron Transport Chain (GO:0019646)	-2.23618	1	End	GO_Biological_Process_2023	-2.04287	1	Oli	Oli_2 End_2	1	Aerobic Electron Transport Chain	Oli_End
1197	Aerobic Electron Transport Chain (GO:0019646)	-2.23618	1	End	GO_Biological_Process_2023	-2.36888	0	In	In_1 End_2	1	Aerobic Electron Transport Chain	In_End
1198	Aerobic Electron Transport Chain (GO:0019646)	-2.23618	1	End	GO_Biological_Process_2023	2.4674	1	In	In_2 End_2	1	Aerobic Electron Transport Chain	In_End
1199	Aerobic Electron Transport Chain (GO:0019646)	-2.23618	1	End	GO_Biological_Process_2023	1.93967	0	Opc	Opc_1 End_2	1	Aerobic Electron Transport Chain	Opc_End
1200	Aerobic Electron Transport Chain (GO:0019646)	-2.23618	1	End	GO_Biological_Process_2023	-1.97718	1	Opc	Opc_2 End_2	1	Aerobic Electron Transport Chain	Opc_End
1201	Aerobic Electron Transport Chain (GO:0019646)	2.45972	2	End	GO_Biological_Process_2023	-2.21848	0	Ex	Ex_1 End_3	1	Aerobic Electron Transport Chain	Ex_End
1202	Aerobic Electron Transport Chain (GO:0019646)	2.45972	2	End	GO_Biological_Process_2023	1.81474	1	Ex	Ex_2 End_3	1	Aerobic Electron Transport Chain	Ex_End
1203	Aerobic Electron Transport Chain (GO:0019646)	2.45972	2	End	GO_Biological_Process_2023	1.92051	0	Oli	Oli_1 End_3	1	Aerobic Electron Transport Chain	Oli_End
1204	Aerobic Electron Transport Chain (GO:0019646)	2.45972	2	End	GO_Biological_Process_2023	-2.04287	1	Oli	Oli_2 End_3	1	Aerobic Electron Transport Chain	Oli_End
1205	Aerobic Electron Transport Chain (GO:0019646)	2.45972	2	End	GO_Biological_Process_2023	-2.36888	0	In	In_1 End_3	1	Aerobic Electron Transport Chain	In_End
1206	Aerobic Electron Transport Chain (GO:0019646)	2.45972	2	End	GO_Biological_Process_2023	2.4674	1	In	In_2 End_3	1	Aerobic Electron Transport Chain	In_End
1207	Aerobic Electron Transport Chain (GO:0019646)	2.45972	2	End	GO_Biological_Process_2023	1.93967	0	Opc	Opc_1 End_3	1	Aerobic Electron Transport Chain	Opc_End
1208	Aerobic Electron Transport Chain (GO:0019646)	2.45972	2	End	GO_Biological_Process_2023	-1.97718	1	Opc	Opc_2 End_3	1	Aerobic Electron Transport Chain	Opc_End
1209	Aerobic Electron Transport Chain (GO:0019646)	-2.14605	0	OPC	GO_Biological_Process_2023	-2.21848	0	Ex	Ex_1 OPC_1	1	Aerobic Electron Transport Chain	Ex_OPC
1210	Aerobic Electron Transport Chain (GO:0019646)	-2.14605	0	OPC	GO_Biological_Process_2023	1.81474	1	Ex	Ex_2 OPC_1	1	Aerobic Electron Transport Chain	Ex_OPC
1211	Aerobic Electron Transport Chain (GO:0019646)	-2.14605	0	OPC	GO_Biological_Process_2023	1.92051	0	Oli	Oli_1 OPC_1	1	Aerobic Electron Transport Chain	Oli_OPC
1212	Aerobic Electron Transport Chain (GO:0019646)	-2.14605	0	OPC	GO_Biological_Process_2023	-2.04287	1	Oli	Oli_2 OPC_1	1	Aerobic Electron Transport Chain	Oli_OPC
1213	Aerobic Electron Transport Chain (GO:0019646)	-2.14605	0	OPC	GO_Biological_Process_2023	-2.36888	0	In	In_1 OPC_1	1	Aerobic Electron Transport Chain	In_OPC
1214	Aerobic Electron Transport Chain (GO:0019646)	-2.14605	0	OPC	GO_Biological_Process_2023	2.4674	1	In	In_2 OPC_1	1	Aerobic Electron Transport Chain	In_OPC
1215	Aerobic Electron Transport Chain (GO:0019646)	-2.14605	0	OPC	GO_Biological_Process_2023	1.93967	0	Opc	Opc_1 OPC_1	1	Aerobic Electron Transport Chain	Opc_OPC
1216	Aerobic Electron Transport Chain (GO:0019646)	-2.14605	0	OPC	GO_Biological_Process_2023	-1.97718	1	Opc	Opc_2 OPC_1	1	Aerobic Electron Transport Chain	Opc_OPC
1217	Aerobic Electron Transport Chain (GO:0019646)	2.16445	1	OPC	GO_Biological_Process_2023	-2.21848	0	Ex	Ex_1 OPC_2	1	Aerobic Electron Transport Chain	Ex_OPC
1218	Aerobic Electron Transport Chain (GO:0019646)	2.16445	1	OPC	GO_Biological_Process_2023	1.81474	1	Ex	Ex_2 OPC_2	1	Aerobic Electron Transport Chain	Ex_OPC
1219	Aerobic Electron Transport Chain (GO:0019646)	2.16445	1	OPC	GO_Biological_Process_2023	1.92051	0	Oli	Oli_1 OPC_2	1	Aerobic Electron Transport Chain	Oli_OPC
1220	Aerobic Electron Transport Chain (GO:0019646)	2.16445	1	OPC	GO_Biological_Process_2023	-2.04287	1	Oli	Oli_2 OPC_2	1	Aerobic Electron Transport Chain	Oli_OPC
1221	Aerobic Electron Transport Chain (GO:0019646)	2.16445	1	OPC	GO_Biological_Process_2023	-2.36888	0	In	In_1 OPC_2	1	Aerobic Electron Transport Chain	In_OPC
1222	Aerobic Electron Transport Chain (GO:0019646)	2.16445	1	OPC	GO_Biological_Process_2023	2.4674	1	In	In_2 OPC_2	1	Aerobic Electron Transport Chain	In_OPC
1223	Aerobic Electron Transport Chain (GO:0019646)	2.16445	1	OPC	GO_Biological_Process_2023	1.93967	0	Opc	Opc_1 OPC_2	1	Aerobic Electron Transport Chain	Opc_OPC
1224	Aerobic Electron Transport Chain (GO:0019646)	2.16445	1	OPC	GO_Biological_Process_2023	-1.97718	1	Opc	Opc_2 OPC_2	1	Aerobic Electron Transport Chain	Opc_OPC
1225	Aerobic Electron Transport Chain (GO:0019646)	2.4863	0	Ex	GO_Biological_Process_2023	-2.21848	0	Ex	Ex_1 Ex_1	1	Aerobic Electron Transport Chain	Ex_Ex
1226	Aerobic Electron Transport Chain (GO:0019646)	2.4863	0	Ex	GO_Biological_Process_2023	1.81474	1	Ex	Ex_2 Ex_1	1	Aerobic Electron Transport Chain	Ex_Ex
1227	Aerobic Electron Transport Chain (GO:0019646)	2.4863	0	Ex	GO_Biological_Process_2023	1.92051	0	Oli	Oli_1 Ex_1	1	Aerobic Electron Transport Chain	Oli_Ex
1228	Aerobic Electron Transport Chain (GO:0019646)	2.4863	0	Ex	GO_Biological_Process_2023	-2.04287	1	Oli	Oli_2 Ex_1	1	Aerobic Electron Transport Chain	Oli_Ex
1229	Aerobic Electron Transport Chain (GO:0019646)	2.4863	0	Ex	GO_Biological_Process_2023	-2.36888	0	In	In_1 Ex_1	1	Aerobic Electron Transport Chain	In_Ex
1230	Aerobic Electron Transport Chain (GO:0019646)	2.4863	0	Ex	GO_Biological_Process_2023	2.4674	1	In	In_2 Ex_1	1	Aerobic Electron Transport Chain	In_Ex
1231	Aerobic Electron Transport Chain (GO:0019646)	2.4863	0	Ex	GO_Biological_Process_2023	1.93967	0	Opc	Opc_1 Ex_1	1	Aerobic Electron Transport Chain	Opc_Ex
1232	Aerobic Electron Transport Chain (GO:0019646)	2.4863	0	Ex	GO_Biological_Process_2023	-1.97718	1	Opc	Opc_2 Ex_1	1	Aerobic Electron Transport Chain	Opc_Ex
1233	Aerobic Electron Transport Chain (GO:0019646)	-2.64289	1	Ex	GO_Biological_Process_2023	-2.21848	0	Ex	Ex_1 Ex_2	1	Aerobic Electron Transport Chain	Ex_Ex
1234	Aerobic Electron Transport Chain (GO:0019646)	-2.64289	1	Ex	GO_Biological_Process_2023	1.81474	1	Ex	Ex_2 Ex_2	1	Aerobic Electron Transport Chain	Ex_Ex
1235	Aerobic Electron Transport Chain (GO:0019646)	-2.64289	1	Ex	GO_Biological_Process_2023	1.92051	0	Oli	Oli_1 Ex_2	1	Aerobic Electron Transport Chain	Oli_Ex
1236	Aerobic Electron Transport Chain (GO:0019646)	-2.64289	1	Ex	GO_Biological_Process_2023	-2.04287	1	Oli	Oli_2 Ex_2	1	Aerobic Electron Transport Chain	Oli_Ex
1237	Aerobic Electron Transport Chain (GO:0019646)	-2.64289	1	Ex	GO_Biological_Process_2023	-2.36888	0	In	In_1 Ex_2	1	Aerobic Electron Transport Chain	In_Ex
1238	Aerobic Electron Transport Chain (GO:0019646)	-2.64289	1	Ex	GO_Biological_Process_2023	2.4674	1	In	In_2 Ex_2	1	Aerobic Electron Transport Chain	In_Ex
1239	Aerobic Electron Transport Chain (GO:0019646)	-2.64289	1	Ex	GO_Biological_Process_2023	1.93967	0	Opc	Opc_1 Ex_2	1	Aerobic Electron Transport Chain	Opc_Ex
1240	Aerobic Electron Transport Chain (GO:0019646)	-2.64289	1	Ex	GO_Biological_Process_2023	-1.97718	1	Opc	Opc_2 Ex_2	1	Aerobic Electron Transport Chain	Opc_Ex
1241	Aerobic Electron Transport Chain (GO:0019646)	1.97826	1	In	GO_Biological_Process_2023	-2.21848	0	Ex	Ex_1 In_2	1	Aerobic Electron Transport Chain	Ex_In
1242	Aerobic Electron Transport Chain (GO:0019646)	1.97826	1	In	GO_Biological_Process_2023	1.81474	1	Ex	Ex_2 In_2	1	Aerobic Electron Transport Chain	Ex_In
1243	Aerobic Electron Transport Chain (GO:0019646)	1.97826	1	In	GO_Biological_Process_2023	1.92051	0	Oli	Oli_1 In_2	1	Aerobic Electron Transport Chain	Oli_In
1244	Aerobic Electron Transport Chain (GO:0019646)	1.97826	1	In	GO_Biological_Process_2023	-2.04287	1	Oli	Oli_2 In_2	1	Aerobic Electron Transport Chain	Oli_In
1245	Aerobic Electron Transport Chain (GO:0019646)	1.97826	1	In	GO_Biological_Process_2023	-2.36888	0	In	In_1 In_2	1	Aerobic Electron Transport Chain	In_In
1246	Aerobic Electron Transport Chain (GO:0019646)	1.97826	1	In	GO_Biological_Process_2023	2.4674	1	In	In_2 In_2	1	Aerobic Electron Transport Chain	In_In
1247	Aerobic Electron Transport Chain (GO:0019646)	1.97826	1	In	GO_Biological_Process_2023	1.93967	0	Opc	Opc_1 In_2	1	Aerobic Electron Transport Chain	Opc_In
1248	Aerobic Electron Transport Chain (GO:0019646)	1.97826	1	In	GO_Biological_Process_2023	-1.97718	1	Opc	Opc_2 In_2	1	Aerobic Electron Transport Chain	Opc_In
1249	Aerobic Electron Transport Chain (GO:0019646)	-2.05992	0	Oli	GO_Biological_Process_2023	-2.21848	0	Ex	Ex_1 Oli_1	1	Aerobic Electron Transport Chain	Ex_Oli
1250	Aerobic Electron Transport Chain (GO:0019646)	-2.05992	0	Oli	GO_Biological_Process_2023	1.81474	1	Ex	Ex_2 Oli_1	1	Aerobic Electron Transport Chain	Ex_Oli
1251	Aerobic Electron Transport Chain (GO:0019646)	-2.05992	0	Oli	GO_Biological_Process_2023	1.92051	0	Oli	Oli_1 Oli_1	1	Aerobic Electron Transport Chain	Oli_Oli
1252	Aerobic Electron Transport Chain (GO:0019646)	-2.05992	0	Oli	GO_Biological_Process_2023	-2.04287	1	Oli	Oli_2 Oli_1	1	Aerobic Electron Transport Chain	Oli_Oli
1253	Aerobic Electron Transport Chain (GO:0019646)	-2.05992	0	Oli	GO_Biological_Process_2023	-2.36888	0	In	In_1 Oli_1	1	Aerobic Electron Transport Chain	In_Oli
1254	Aerobic Electron Transport Chain (GO:0019646)	-2.05992	0	Oli	GO_Biological_Process_2023	2.4674	1	In	In_2 Oli_1	1	Aerobic Electron Transport Chain	In_Oli
1255	Aerobic Electron Transport Chain (GO:0019646)	-2.05992	0	Oli	GO_Biological_Process_2023	1.93967	0	Opc	Opc_1 Oli_1	1	Aerobic Electron Transport Chain	Opc_Oli
1256	Aerobic Electron Transport Chain (GO:0019646)	-2.05992	0	Oli	GO_Biological_Process_2023	-1.97718	1	Opc	Opc_2 Oli_1	1	Aerobic Electron Transport Chain	Opc_Oli
1257	Aerobic Electron Transport Chain (GO:0019646)	2.00253	1	Oli	GO_Biological_Process_2023	-2.21848	0	Ex	Ex_1 Oli_2	1	Aerobic Electron Transport Chain	Ex_Oli
1258	Aerobic Electron Transport Chain (GO:0019646)	2.00253	1	Oli	GO_Biological_Process_2023	1.81474	1	Ex	Ex_2 Oli_2	1	Aerobic Electron Transport Chain	Ex_Oli
1259	Aerobic Electron Transport Chain (GO:0019646)	2.00253	1	Oli	GO_Biological_Process_2023	1.92051	0	Oli	Oli_1 Oli_2	1	Aerobic Electron Transport Chain	Oli_Oli
1260	Aerobic Electron Transport Chain (GO:0019646)	2.00253	1	Oli	GO_Biological_Process_2023	-2.04287	1	Oli	Oli_2 Oli_2	1	Aerobic Electron Transport Chain	Oli_Oli
1261	Aerobic Electron Transport Chain (GO:0019646)	2.00253	1	Oli	GO_Biological_Process_2023	-2.36888	0	In	In_1 Oli_2	1	Aerobic Electron Transport Chain	In_Oli
1262	Aerobic Electron Transport Chain (GO:0019646)	2.00253	1	Oli	GO_Biological_Process_2023	2.4674	1	In	In_2 Oli_2	1	Aerobic Electron Transport Chain	In_Oli
1263	Aerobic Electron Transport Chain (GO:0019646)	2.00253	1	Oli	GO_Biological_Process_2023	1.93967	0	Opc	Opc_1 Oli_2	1	Aerobic Electron Transport Chain	Opc_Oli
1264	Aerobic Electron Transport Chain (GO:0019646)	2.00253	1	Oli	GO_Biological_Process_2023	-1.97718	1	Opc	Opc_2 Oli_2	1	Aerobic Electron Transport Chain	Opc_Oli
1265	Mitochondrial ATP Synthesis Coupled Electron Transport (GO:0042775)	-2.17245	0	Calb1	GO_Biological_Process_2023	-2.20558	0	Ex	Ex_1 Calb1_1	1	Mitochondrial ATP Synthesis Coupled Electron Transport	Ex_Calb1
1266	Mitochondrial ATP Synthesis Coupled Electron Transport (GO:0042775)	-2.17245	0	Calb1	GO_Biological_Process_2023	1.8249	1	Ex	Ex_2 Calb1_1	1	Mitochondrial ATP Synthesis Coupled Electron Transport	Ex_Calb1
1267	Mitochondrial ATP Synthesis Coupled Electron Transport (GO:0042775)	-2.17245	0	Calb1	GO_Biological_Process_2023	1.9163	0	Oli	Oli_1 Calb1_1	1	Mitochondrial ATP Synthesis Coupled Electron Transport	Oli_Calb1
1268	Mitochondrial ATP Synthesis Coupled Electron Transport (GO:0042775)	-2.17245	0	Calb1	GO_Biological_Process_2023	-2.02553	1	Oli	Oli_2 Calb1_1	1	Mitochondrial ATP Synthesis Coupled Electron Transport	Oli_Calb1
1269	Mitochondrial ATP Synthesis Coupled Electron Transport (GO:0042775)	-2.17245	0	Calb1	GO_Biological_Process_2023	-2.35736	0	In	In_1 Calb1_1	1	Mitochondrial ATP Synthesis Coupled Electron Transport	In_Calb1
1270	Mitochondrial ATP Synthesis Coupled Electron Transport (GO:0042775)	-2.17245	0	Calb1	GO_Biological_Process_2023	2.47191	1	In	In_2 Calb1_1	1	Mitochondrial ATP Synthesis Coupled Electron Transport	In_Calb1
1271	Mitochondrial ATP Synthesis Coupled Electron Transport (GO:0042775)	-2.17245	0	Calb1	GO_Biological_Process_2023	1.93474	0	Opc	Opc_1 Calb1_1	1	Mitochondrial ATP Synthesis Coupled Electron Transport	Opc_Calb1
1272	Mitochondrial ATP Synthesis Coupled Electron Transport (GO:0042775)	-2.17245	0	Calb1	GO_Biological_Process_2023	-1.9996	1	Opc	Opc_2 Calb1_1	1	Mitochondrial ATP Synthesis Coupled Electron Transport	Opc_Calb1
1273	Mitochondrial ATP Synthesis Coupled Electron Transport (GO:0042775)	-2.31489	1	Mic	GO_Biological_Process_2023	-2.20558	0	Ex	Ex_1 Mic_2	1	Mitochondrial ATP Synthesis Coupled Electron Transport	Ex_Mic
1274	Mitochondrial ATP Synthesis Coupled Electron Transport (GO:0042775)	-2.31489	1	Mic	GO_Biological_Process_2023	1.8249	1	Ex	Ex_2 Mic_2	1	Mitochondrial ATP Synthesis Coupled Electron Transport	Ex_Mic
1275	Mitochondrial ATP Synthesis Coupled Electron Transport (GO:0042775)	-2.31489	1	Mic	GO_Biological_Process_2023	1.9163	0	Oli	Oli_1 Mic_2	1	Mitochondrial ATP Synthesis Coupled Electron Transport	Oli_Mic
1276	Mitochondrial ATP Synthesis Coupled Electron Transport (GO:0042775)	-2.31489	1	Mic	GO_Biological_Process_2023	-2.02553	1	Oli	Oli_2 Mic_2	1	Mitochondrial ATP Synthesis Coupled Electron Transport	Oli_Mic
1277	Mitochondrial ATP Synthesis Coupled Electron Transport (GO:0042775)	-2.31489	1	Mic	GO_Biological_Process_2023	-2.35736	0	In	In_1 Mic_2	1	Mitochondrial ATP Synthesis Coupled Electron Transport	In_Mic
1278	Mitochondrial ATP Synthesis Coupled Electron Transport (GO:0042775)	-2.31489	1	Mic	GO_Biological_Process_2023	2.47191	1	In	In_2 Mic_2	1	Mitochondrial ATP Synthesis Coupled Electron Transport	In_Mic
1279	Mitochondrial ATP Synthesis Coupled Electron Transport (GO:0042775)	-2.31489	1	Mic	GO_Biological_Process_2023	1.93474	0	Opc	Opc_1 Mic_2	1	Mitochondrial ATP Synthesis Coupled Electron Transport	Opc_Mic
1280	Mitochondrial ATP Synthesis Coupled Electron Transport (GO:0042775)	-2.31489	1	Mic	GO_Biological_Process_2023	-1.9996	1	Opc	Opc_2 Mic_2	1	Mitochondrial ATP Synthesis Coupled Electron Transport	Opc_Mic
1281	Mitochondrial ATP Synthesis Coupled Electron Transport (GO:0042775)	-2.24123	1	End	GO_Biological_Process_2023	-2.20558	0	Ex	Ex_1 End_2	1	Mitochondrial ATP Synthesis Coupled Electron Transport	Ex_End
1282	Mitochondrial ATP Synthesis Coupled Electron Transport (GO:0042775)	-2.24123	1	End	GO_Biological_Process_2023	1.8249	1	Ex	Ex_2 End_2	1	Mitochondrial ATP Synthesis Coupled Electron Transport	Ex_End
1283	Mitochondrial ATP Synthesis Coupled Electron Transport (GO:0042775)	-2.24123	1	End	GO_Biological_Process_2023	1.9163	0	Oli	Oli_1 End_2	1	Mitochondrial ATP Synthesis Coupled Electron Transport	Oli_End
1284	Mitochondrial ATP Synthesis Coupled Electron Transport (GO:0042775)	-2.24123	1	End	GO_Biological_Process_2023	-2.02553	1	Oli	Oli_2 End_2	1	Mitochondrial ATP Synthesis Coupled Electron Transport	Oli_End
1285	Mitochondrial ATP Synthesis Coupled Electron Transport (GO:0042775)	-2.24123	1	End	GO_Biological_Process_2023	-2.35736	0	In	In_1 End_2	1	Mitochondrial ATP Synthesis Coupled Electron Transport	In_End
1286	Mitochondrial ATP Synthesis Coupled Electron Transport (GO:0042775)	-2.24123	1	End	GO_Biological_Process_2023	2.47191	1	In	In_2 End_2	1	Mitochondrial ATP Synthesis Coupled Electron Transport	In_End
1287	Mitochondrial ATP Synthesis Coupled Electron Transport (GO:0042775)	-2.24123	1	End	GO_Biological_Process_2023	1.93474	0	Opc	Opc_1 End_2	1	Mitochondrial ATP Synthesis Coupled Electron Transport	Opc_End
1288	Mitochondrial ATP Synthesis Coupled Electron Transport (GO:0042775)	-2.24123	1	End	GO_Biological_Process_2023	-1.9996	1	Opc	Opc_2 End_2	1	Mitochondrial ATP Synthesis Coupled Electron Transport	Opc_End
1289	Mitochondrial ATP Synthesis Coupled Electron Transport (GO:0042775)	2.42179	2	End	GO_Biological_Process_2023	-2.20558	0	Ex	Ex_1 End_3	1	Mitochondrial ATP Synthesis Coupled Electron Transport	Ex_End
1290	Mitochondrial ATP Synthesis Coupled Electron Transport (GO:0042775)	2.42179	2	End	GO_Biological_Process_2023	1.8249	1	Ex	Ex_2 End_3	1	Mitochondrial ATP Synthesis Coupled Electron Transport	Ex_End
1291	Mitochondrial ATP Synthesis Coupled Electron Transport (GO:0042775)	2.42179	2	End	GO_Biological_Process_2023	1.9163	0	Oli	Oli_1 End_3	1	Mitochondrial ATP Synthesis Coupled Electron Transport	Oli_End
1292	Mitochondrial ATP Synthesis Coupled Electron Transport (GO:0042775)	2.42179	2	End	GO_Biological_Process_2023	-2.02553	1	Oli	Oli_2 End_3	1	Mitochondrial ATP Synthesis Coupled Electron Transport	Oli_End
1293	Mitochondrial ATP Synthesis Coupled Electron Transport (GO:0042775)	2.42179	2	End	GO_Biological_Process_2023	-2.35736	0	In	In_1 End_3	1	Mitochondrial ATP Synthesis Coupled Electron Transport	In_End
1294	Mitochondrial ATP Synthesis Coupled Electron Transport (GO:0042775)	2.42179	2	End	GO_Biological_Process_2023	2.47191	1	In	In_2 End_3	1	Mitochondrial ATP Synthesis Coupled Electron Transport	In_End
1295	Mitochondrial ATP Synthesis Coupled Electron Transport (GO:0042775)	2.42179	2	End	GO_Biological_Process_2023	1.93474	0	Opc	Opc_1 End_3	1	Mitochondrial ATP Synthesis Coupled Electron Transport	Opc_End
1296	Mitochondrial ATP Synthesis Coupled Electron Transport (GO:0042775)	2.42179	2	End	GO_Biological_Process_2023	-1.9996	1	Opc	Opc_2 End_3	1	Mitochondrial ATP Synthesis Coupled Electron Transport	Opc_End
1297	Mitochondrial ATP Synthesis Coupled Electron Transport (GO:0042775)	-2.15458	0	OPC	GO_Biological_Process_2023	-2.20558	0	Ex	Ex_1 OPC_1	1	Mitochondrial ATP Synthesis Coupled Electron Transport	Ex_OPC
1298	Mitochondrial ATP Synthesis Coupled Electron Transport (GO:0042775)	-2.15458	0	OPC	GO_Biological_Process_2023	1.8249	1	Ex	Ex_2 OPC_1	1	Mitochondrial ATP Synthesis Coupled Electron Transport	Ex_OPC
1299	Mitochondrial ATP Synthesis Coupled Electron Transport (GO:0042775)	-2.15458	0	OPC	GO_Biological_Process_2023	1.9163	0	Oli	Oli_1 OPC_1	1	Mitochondrial ATP Synthesis Coupled Electron Transport	Oli_OPC
1300	Mitochondrial ATP Synthesis Coupled Electron Transport (GO:0042775)	-2.15458	0	OPC	GO_Biological_Process_2023	-2.02553	1	Oli	Oli_2 OPC_1	1	Mitochondrial ATP Synthesis Coupled Electron Transport	Oli_OPC
1301	Mitochondrial ATP Synthesis Coupled Electron Transport (GO:0042775)	-2.15458	0	OPC	GO_Biological_Process_2023	-2.35736	0	In	In_1 OPC_1	1	Mitochondrial ATP Synthesis Coupled Electron Transport	In_OPC
1302	Mitochondrial ATP Synthesis Coupled Electron Transport (GO:0042775)	-2.15458	0	OPC	GO_Biological_Process_2023	2.47191	1	In	In_2 OPC_1	1	Mitochondrial ATP Synthesis Coupled Electron Transport	In_OPC
1303	Mitochondrial ATP Synthesis Coupled Electron Transport (GO:0042775)	-2.15458	0	OPC	GO_Biological_Process_2023	1.93474	0	Opc	Opc_1 OPC_1	1	Mitochondrial ATP Synthesis Coupled Electron Transport	Opc_OPC
1304	Mitochondrial ATP Synthesis Coupled Electron Transport (GO:0042775)	-2.15458	0	OPC	GO_Biological_Process_2023	-1.9996	1	Opc	Opc_2 OPC_1	1	Mitochondrial ATP Synthesis Coupled Electron Transport	Opc_OPC
1305	Mitochondrial ATP Synthesis Coupled Electron Transport (GO:0042775)	2.16204	1	OPC	GO_Biological_Process_2023	-2.20558	0	Ex	Ex_1 OPC_2	1	Mitochondrial ATP Synthesis Coupled Electron Transport	Ex_OPC
1306	Mitochondrial ATP Synthesis Coupled Electron Transport (GO:0042775)	2.16204	1	OPC	GO_Biological_Process_2023	1.8249	1	Ex	Ex_2 OPC_2	1	Mitochondrial ATP Synthesis Coupled Electron Transport	Ex_OPC
1307	Mitochondrial ATP Synthesis Coupled Electron Transport (GO:0042775)	2.16204	1	OPC	GO_Biological_Process_2023	1.9163	0	Oli	Oli_1 OPC_2	1	Mitochondrial ATP Synthesis Coupled Electron Transport	Oli_OPC
1308	Mitochondrial ATP Synthesis Coupled Electron Transport (GO:0042775)	2.16204	1	OPC	GO_Biological_Process_2023	-2.02553	1	Oli	Oli_2 OPC_2	1	Mitochondrial ATP Synthesis Coupled Electron Transport	Oli_OPC
1309	Mitochondrial ATP Synthesis Coupled Electron Transport (GO:0042775)	2.16204	1	OPC	GO_Biological_Process_2023	-2.35736	0	In	In_1 OPC_2	1	Mitochondrial ATP Synthesis Coupled Electron Transport	In_OPC
1310	Mitochondrial ATP Synthesis Coupled Electron Transport (GO:0042775)	2.16204	1	OPC	GO_Biological_Process_2023	2.47191	1	In	In_2 OPC_2	1	Mitochondrial ATP Synthesis Coupled Electron Transport	In_OPC
1311	Mitochondrial ATP Synthesis Coupled Electron Transport (GO:0042775)	2.16204	1	OPC	GO_Biological_Process_2023	1.93474	0	Opc	Opc_1 OPC_2	1	Mitochondrial ATP Synthesis Coupled Electron Transport	Opc_OPC
1312	Mitochondrial ATP Synthesis Coupled Electron Transport (GO:0042775)	2.16204	1	OPC	GO_Biological_Process_2023	-1.9996	1	Opc	Opc_2 OPC_2	1	Mitochondrial ATP Synthesis Coupled Electron Transport	Opc_OPC
1313	Mitochondrial ATP Synthesis Coupled Electron Transport (GO:0042775)	2.47481	0	Ex	GO_Biological_Process_2023	-2.20558	0	Ex	Ex_1 Ex_1	1	Mitochondrial ATP Synthesis Coupled Electron Transport	Ex_Ex
1314	Mitochondrial ATP Synthesis Coupled Electron Transport (GO:0042775)	2.47481	0	Ex	GO_Biological_Process_2023	1.8249	1	Ex	Ex_2 Ex_1	1	Mitochondrial ATP Synthesis Coupled Electron Transport	Ex_Ex
1315	Mitochondrial ATP Synthesis Coupled Electron Transport (GO:0042775)	2.47481	0	Ex	GO_Biological_Process_2023	1.9163	0	Oli	Oli_1 Ex_1	1	Mitochondrial ATP Synthesis Coupled Electron Transport	Oli_Ex
1316	Mitochondrial ATP Synthesis Coupled Electron Transport (GO:0042775)	2.47481	0	Ex	GO_Biological_Process_2023	-2.02553	1	Oli	Oli_2 Ex_1	1	Mitochondrial ATP Synthesis Coupled Electron Transport	Oli_Ex
1317	Mitochondrial ATP Synthesis Coupled Electron Transport (GO:0042775)	2.47481	0	Ex	GO_Biological_Process_2023	-2.35736	0	In	In_1 Ex_1	1	Mitochondrial ATP Synthesis Coupled Electron Transport	In_Ex
1318	Mitochondrial ATP Synthesis Coupled Electron Transport (GO:0042775)	2.47481	0	Ex	GO_Biological_Process_2023	2.47191	1	In	In_2 Ex_1	1	Mitochondrial ATP Synthesis Coupled Electron Transport	In_Ex
1319	Mitochondrial ATP Synthesis Coupled Electron Transport (GO:0042775)	2.47481	0	Ex	GO_Biological_Process_2023	1.93474	0	Opc	Opc_1 Ex_1	1	Mitochondrial ATP Synthesis Coupled Electron Transport	Opc_Ex
1320	Mitochondrial ATP Synthesis Coupled Electron Transport (GO:0042775)	2.47481	0	Ex	GO_Biological_Process_2023	-1.9996	1	Opc	Opc_2 Ex_1	1	Mitochondrial ATP Synthesis Coupled Electron Transport	Opc_Ex
1321	Mitochondrial ATP Synthesis Coupled Electron Transport (GO:0042775)	-2.62762	1	Ex	GO_Biological_Process_2023	-2.20558	0	Ex	Ex_1 Ex_2	1	Mitochondrial ATP Synthesis Coupled Electron Transport	Ex_Ex
1322	Mitochondrial ATP Synthesis Coupled Electron Transport (GO:0042775)	-2.62762	1	Ex	GO_Biological_Process_2023	1.8249	1	Ex	Ex_2 Ex_2	1	Mitochondrial ATP Synthesis Coupled Electron Transport	Ex_Ex
1323	Mitochondrial ATP Synthesis Coupled Electron Transport (GO:0042775)	-2.62762	1	Ex	GO_Biological_Process_2023	1.9163	0	Oli	Oli_1 Ex_2	1	Mitochondrial ATP Synthesis Coupled Electron Transport	Oli_Ex
1324	Mitochondrial ATP Synthesis Coupled Electron Transport (GO:0042775)	-2.62762	1	Ex	GO_Biological_Process_2023	-2.02553	1	Oli	Oli_2 Ex_2	1	Mitochondrial ATP Synthesis Coupled Electron Transport	Oli_Ex
1325	Mitochondrial ATP Synthesis Coupled Electron Transport (GO:0042775)	-2.62762	1	Ex	GO_Biological_Process_2023	-2.35736	0	In	In_1 Ex_2	1	Mitochondrial ATP Synthesis Coupled Electron Transport	In_Ex
1326	Mitochondrial ATP Synthesis Coupled Electron Transport (GO:0042775)	-2.62762	1	Ex	GO_Biological_Process_2023	2.47191	1	In	In_2 Ex_2	1	Mitochondrial ATP Synthesis Coupled Electron Transport	In_Ex
1327	Mitochondrial ATP Synthesis Coupled Electron Transport (GO:0042775)	-2.62762	1	Ex	GO_Biological_Process_2023	1.93474	0	Opc	Opc_1 Ex_2	1	Mitochondrial ATP Synthesis Coupled Electron Transport	Opc_Ex
1328	Mitochondrial ATP Synthesis Coupled Electron Transport (GO:0042775)	-2.62762	1	Ex	GO_Biological_Process_2023	-1.9996	1	Opc	Opc_2 Ex_2	1	Mitochondrial ATP Synthesis Coupled Electron Transport	Opc_Ex
1329	Mitochondrial ATP Synthesis Coupled Electron Transport (GO:0042775)	1.97565	1	In	GO_Biological_Process_2023	-2.20558	0	Ex	Ex_1 In_2	1	Mitochondrial ATP Synthesis Coupled Electron Transport	Ex_In
1330	Mitochondrial ATP Synthesis Coupled Electron Transport (GO:0042775)	1.97565	1	In	GO_Biological_Process_2023	1.8249	1	Ex	Ex_2 In_2	1	Mitochondrial ATP Synthesis Coupled Electron Transport	Ex_In
1331	Mitochondrial ATP Synthesis Coupled Electron Transport (GO:0042775)	1.97565	1	In	GO_Biological_Process_2023	1.9163	0	Oli	Oli_1 In_2	1	Mitochondrial ATP Synthesis Coupled Electron Transport	Oli_In
1332	Mitochondrial ATP Synthesis Coupled Electron Transport (GO:0042775)	1.97565	1	In	GO_Biological_Process_2023	-2.02553	1	Oli	Oli_2 In_2	1	Mitochondrial ATP Synthesis Coupled Electron Transport	Oli_In
1333	Mitochondrial ATP Synthesis Coupled Electron Transport (GO:0042775)	1.97565	1	In	GO_Biological_Process_2023	-2.35736	0	In	In_1 In_2	1	Mitochondrial ATP Synthesis Coupled Electron Transport	In_In
1334	Mitochondrial ATP Synthesis Coupled Electron Transport (GO:0042775)	1.97565	1	In	GO_Biological_Process_2023	2.47191	1	In	In_2 In_2	1	Mitochondrial ATP Synthesis Coupled Electron Transport	In_In
1335	Mitochondrial ATP Synthesis Coupled Electron Transport (GO:0042775)	1.97565	1	In	GO_Biological_Process_2023	1.93474	0	Opc	Opc_1 In_2	1	Mitochondrial ATP Synthesis Coupled Electron Transport	Opc_In
1336	Mitochondrial ATP Synthesis Coupled Electron Transport (GO:0042775)	1.97565	1	In	GO_Biological_Process_2023	-1.9996	1	Opc	Opc_2 In_2	1	Mitochondrial ATP Synthesis Coupled Electron Transport	Opc_In
1337	Mitochondrial ATP Synthesis Coupled Electron Transport (GO:0042775)	-2.05495	0	Oli	GO_Biological_Process_2023	-2.20558	0	Ex	Ex_1 Oli_1	1	Mitochondrial ATP Synthesis Coupled Electron Transport	Ex_Oli
1338	Mitochondrial ATP Synthesis Coupled Electron Transport (GO:0042775)	-2.05495	0	Oli	GO_Biological_Process_2023	1.8249	1	Ex	Ex_2 Oli_1	1	Mitochondrial ATP Synthesis Coupled Electron Transport	Ex_Oli
1339	Mitochondrial ATP Synthesis Coupled Electron Transport (GO:0042775)	-2.05495	0	Oli	GO_Biological_Process_2023	1.9163	0	Oli	Oli_1 Oli_1	1	Mitochondrial ATP Synthesis Coupled Electron Transport	Oli_Oli
1340	Mitochondrial ATP Synthesis Coupled Electron Transport (GO:0042775)	-2.05495	0	Oli	GO_Biological_Process_2023	-2.02553	1	Oli	Oli_2 Oli_1	1	Mitochondrial ATP Synthesis Coupled Electron Transport	Oli_Oli
1341	Mitochondrial ATP Synthesis Coupled Electron Transport (GO:0042775)	-2.05495	0	Oli	GO_Biological_Process_2023	-2.35736	0	In	In_1 Oli_1	1	Mitochondrial ATP Synthesis Coupled Electron Transport	In_Oli
1342	Mitochondrial ATP Synthesis Coupled Electron Transport (GO:0042775)	-2.05495	0	Oli	GO_Biological_Process_2023	2.47191	1	In	In_2 Oli_1	1	Mitochondrial ATP Synthesis Coupled Electron Transport	In_Oli
1343	Mitochondrial ATP Synthesis Coupled Electron Transport (GO:0042775)	-2.05495	0	Oli	GO_Biological_Process_2023	1.93474	0	Opc	Opc_1 Oli_1	1	Mitochondrial ATP Synthesis Coupled Electron Transport	Opc_Oli
1344	Mitochondrial ATP Synthesis Coupled Electron Transport (GO:0042775)	-2.05495	0	Oli	GO_Biological_Process_2023	-1.9996	1	Opc	Opc_2 Oli_1	1	Mitochondrial ATP Synthesis Coupled Electron Transport	Opc_Oli
1345	Mitochondrial ATP Synthesis Coupled Electron Transport (GO:0042775)	1.99272	1	Oli	GO_Biological_Process_2023	-2.20558	0	Ex	Ex_1 Oli_2	1	Mitochondrial ATP Synthesis Coupled Electron Transport	Ex_Oli
1346	Mitochondrial ATP Synthesis Coupled Electron Transport (GO:0042775)	1.99272	1	Oli	GO_Biological_Process_2023	1.8249	1	Ex	Ex_2 Oli_2	1	Mitochondrial ATP Synthesis Coupled Electron Transport	Ex_Oli
1347	Mitochondrial ATP Synthesis Coupled Electron Transport (GO:0042775)	1.99272	1	Oli	GO_Biological_Process_2023	1.9163	0	Oli	Oli_1 Oli_2	1	Mitochondrial ATP Synthesis Coupled Electron Transport	Oli_Oli
1348	Mitochondrial ATP Synthesis Coupled Electron Transport (GO:0042775)	1.99272	1	Oli	GO_Biological_Process_2023	-2.02553	1	Oli	Oli_2 Oli_2	1	Mitochondrial ATP Synthesis Coupled Electron Transport	Oli_Oli
1349	Mitochondrial ATP Synthesis Coupled Electron Transport (GO:0042775)	1.99272	1	Oli	GO_Biological_Process_2023	-2.35736	0	In	In_1 Oli_2	1	Mitochondrial ATP Synthesis Coupled Electron Transport	In_Oli
1350	Mitochondrial ATP Synthesis Coupled Electron Transport (GO:0042775)	1.99272	1	Oli	GO_Biological_Process_2023	2.47191	1	In	In_2 Oli_2	1	Mitochondrial ATP Synthesis Coupled Electron Transport	In_Oli
1351	Mitochondrial ATP Synthesis Coupled Electron Transport (GO:0042775)	1.99272	1	Oli	GO_Biological_Process_2023	1.93474	0	Opc	Opc_1 Oli_2	1	Mitochondrial ATP Synthesis Coupled Electron Transport	Opc_Oli
1352	Mitochondrial ATP Synthesis Coupled Electron Transport (GO:0042775)	1.99272	1	Oli	GO_Biological_Process_2023	-1.9996	1	Opc	Opc_2 Oli_2	1	Mitochondrial ATP Synthesis Coupled Electron Transport	Opc_Oli
1353	Regulation Of Lipoprotein Lipase Activity (GO:0051004)	2.1451	1	Calb1	GO_Biological_Process_2023	1.8886	0	Mic	Mic_1 Calb1_2	1	Regulation Of Lipoprotein Lipase Activity	Mic_Calb1
1354	Positive Regulation Of Telomerase RNA Localization To Cajal Body (GO:1904874)	2.01974	0	Mic	GO_Biological_Process_2023	-1.90588	0	Ex	Ex_1 Mic_1	1	Positive Regulation Of Telomerase RNA Localization To Cajal Body	Ex_Mic
1355	Positive Regulation Of Telomerase RNA Localization To Cajal Body (GO:1904874)	2.01974	0	Mic	GO_Biological_Process_2023	-1.86532	0	In	In_1 Mic_1	1	Positive Regulation Of Telomerase RNA Localization To Cajal Body	In_Mic
1356	Positive Regulation Of Telomerase RNA Localization To Cajal Body (GO:1904874)	-1.79252	1	Mic	GO_Biological_Process_2023	-1.90588	0	Ex	Ex_1 Mic_2	1	Positive Regulation Of Telomerase RNA Localization To Cajal Body	Ex_Mic
1357	Positive Regulation Of Telomerase RNA Localization To Cajal Body (GO:1904874)	-1.79252	1	Mic	GO_Biological_Process_2023	-1.86532	0	In	In_1 Mic_2	1	Positive Regulation Of Telomerase RNA Localization To Cajal Body	In_Mic
1358	Positive Regulation Of Telomerase RNA Localization To Cajal Body (GO:1904874)	2.02179	0	Ast	GO_Biological_Process_2023	-1.90588	0	Ex	Ex_1 Ast_1	1	Positive Regulation Of Telomerase RNA Localization To Cajal Body	Ex_Ast
1359	Positive Regulation Of Telomerase RNA Localization To Cajal Body (GO:1904874)	2.02179	0	Ast	GO_Biological_Process_2023	-1.86532	0	In	In_1 Ast_1	1	Positive Regulation Of Telomerase RNA Localization To Cajal Body	In_Ast
1360	Positive Regulation Of Telomerase RNA Localization To Cajal Body (GO:1904874)	2.28235	0	End	GO_Biological_Process_2023	-1.90588	0	Ex	Ex_1 End_1	1	Positive Regulation Of Telomerase RNA Localization To Cajal Body	Ex_End
1361	Positive Regulation Of Telomerase RNA Localization To Cajal Body (GO:1904874)	2.28235	0	End	GO_Biological_Process_2023	-1.86532	0	In	In_1 End_1	1	Positive Regulation Of Telomerase RNA Localization To Cajal Body	In_End
1362	Positive Regulation Of Telomerase RNA Localization To Cajal Body (GO:1904874)	-1.70576	1	End	GO_Biological_Process_2023	-1.90588	0	Ex	Ex_1 End_2	1	Positive Regulation Of Telomerase RNA Localization To Cajal Body	Ex_End
1363	Positive Regulation Of Telomerase RNA Localization To Cajal Body (GO:1904874)	-1.70576	1	End	GO_Biological_Process_2023	-1.86532	0	In	In_1 End_2	1	Positive Regulation Of Telomerase RNA Localization To Cajal Body	In_End
1364	Positive Regulation Of Telomerase RNA Localization To Cajal Body (GO:1904874)	1.81865	2	End	GO_Biological_Process_2023	-1.90588	0	Ex	Ex_1 End_3	1	Positive Regulation Of Telomerase RNA Localization To Cajal Body	Ex_End
1365	Positive Regulation Of Telomerase RNA Localization To Cajal Body (GO:1904874)	1.81865	2	End	GO_Biological_Process_2023	-1.86532	0	In	In_1 End_3	1	Positive Regulation Of Telomerase RNA Localization To Cajal Body	In_End
1366	Positive Regulation Of Telomerase RNA Localization To Cajal Body (GO:1904874)	1.99801	0	OPC	GO_Biological_Process_2023	-1.90588	0	Ex	Ex_1 OPC_1	1	Positive Regulation Of Telomerase RNA Localization To Cajal Body	Ex_OPC
1367	Positive Regulation Of Telomerase RNA Localization To Cajal Body (GO:1904874)	1.99801	0	OPC	GO_Biological_Process_2023	-1.86532	0	In	In_1 OPC_1	1	Positive Regulation Of Telomerase RNA Localization To Cajal Body	In_OPC
1368	Positive Regulation Of Telomerase RNA Localization To Cajal Body (GO:1904874)	1.88655	0	Ex	GO_Biological_Process_2023	-1.90588	0	Ex	Ex_1 Ex_1	1	Positive Regulation Of Telomerase RNA Localization To Cajal Body	Ex_Ex
1369	Positive Regulation Of Telomerase RNA Localization To Cajal Body (GO:1904874)	1.88655	0	Ex	GO_Biological_Process_2023	-1.86532	0	In	In_1 Ex_1	1	Positive Regulation Of Telomerase RNA Localization To Cajal Body	In_Ex
1370	Positive Regulation Of Telomerase RNA Localization To Cajal Body (GO:1904874)	1.66394	1	In	GO_Biological_Process_2023	-1.90588	0	Ex	Ex_1 In_2	1	Positive Regulation Of Telomerase RNA Localization To Cajal Body	Ex_In
1371	Positive Regulation Of Telomerase RNA Localization To Cajal Body (GO:1904874)	1.66394	1	In	GO_Biological_Process_2023	-1.86532	0	In	In_1 In_2	1	Positive Regulation Of Telomerase RNA Localization To Cajal Body	In_In
1372	Positive Regulation Of Telomerase RNA Localization To Cajal Body (GO:1904874)	2.15662	0	Oli	GO_Biological_Process_2023	-1.90588	0	Ex	Ex_1 Oli_1	1	Positive Regulation Of Telomerase RNA Localization To Cajal Body	Ex_Oli
1373	Positive Regulation Of Telomerase RNA Localization To Cajal Body (GO:1904874)	2.15662	0	Oli	GO_Biological_Process_2023	-1.86532	0	In	In_1 Oli_1	1	Positive Regulation Of Telomerase RNA Localization To Cajal Body	In_Oli
1374	Positive Regulation Of Telomerase RNA Localization To Cajal Body (GO:1904874)	1.76798	1	Oli	GO_Biological_Process_2023	-1.90588	0	Ex	Ex_1 Oli_2	1	Positive Regulation Of Telomerase RNA Localization To Cajal Body	Ex_Oli
1375	Positive Regulation Of Telomerase RNA Localization To Cajal Body (GO:1904874)	1.76798	1	Oli	GO_Biological_Process_2023	-1.86532	0	In	In_1 Oli_2	1	Positive Regulation Of Telomerase RNA Localization To Cajal Body	In_Oli
1376	Negative Regulation Of Protein Modification By Small Protein Conjugation Or Removal (GO:1903321)	1.95667	0	Mic	GO_Biological_Process_2023	-1.76742	1	Oli	Oli_2 Mic_1	1	Negative Regulation Of Protein Modification By Small Protein Conjugation Or Removal	Oli_Mic
1377	Negative Regulation Of Protein Modification By Small Protein Conjugation Or Removal (GO:1903321)	1.93085	0	Ast	GO_Biological_Process_2023	-1.76742	1	Oli	Oli_2 Ast_1	1	Negative Regulation Of Protein Modification By Small Protein Conjugation Or Removal	Oli_Ast
1378	Negative Regulation Of Protein Modification By Small Protein Conjugation Or Removal (GO:1903321)	2.21211	0	End	GO_Biological_Process_2023	-1.76742	1	Oli	Oli_2 End_1	1	Negative Regulation Of Protein Modification By Small Protein Conjugation Or Removal	Oli_End
1379	Regulation Of Telomerase RNA Localization To Cajal Body (GO:1904872)	1.95281	0	Mic	GO_Biological_Process_2023	-1.75393	0	Ex	Ex_1 Mic_1	1	Regulation Of Telomerase RNA Localization To Cajal Body	Ex_Mic
1380	Regulation Of Telomerase RNA Localization To Cajal Body (GO:1904872)	1.95281	0	Mic	GO_Biological_Process_2023	-1.75195	0	In	In_1 Mic_1	1	Regulation Of Telomerase RNA Localization To Cajal Body	In_Mic
1381	Regulation Of Telomerase RNA Localization To Cajal Body (GO:1904872)	2.1785	0	End	GO_Biological_Process_2023	-1.75393	0	Ex	Ex_1 End_1	1	Regulation Of Telomerase RNA Localization To Cajal Body	Ex_End
1382	Regulation Of Telomerase RNA Localization To Cajal Body (GO:1904872)	2.1785	0	End	GO_Biological_Process_2023	-1.75195	0	In	In_1 End_1	1	Regulation Of Telomerase RNA Localization To Cajal Body	In_End
1383	Regulation Of Telomerase RNA Localization To Cajal Body (GO:1904872)	1.94452	0	OPC	GO_Biological_Process_2023	-1.75393	0	Ex	Ex_1 OPC_1	1	Regulation Of Telomerase RNA Localization To Cajal Body	Ex_OPC
1384	Regulation Of Telomerase RNA Localization To Cajal Body (GO:1904872)	1.94452	0	OPC	GO_Biological_Process_2023	-1.75195	0	In	In_1 OPC_1	1	Regulation Of Telomerase RNA Localization To Cajal Body	In_OPC
1385	Regulation Of Telomerase RNA Localization To Cajal Body (GO:1904872)	1.79347	0	Ex	GO_Biological_Process_2023	-1.75393	0	Ex	Ex_1 Ex_1	1	Regulation Of Telomerase RNA Localization To Cajal Body	Ex_Ex
1386	Regulation Of Telomerase RNA Localization To Cajal Body (GO:1904872)	1.79347	0	Ex	GO_Biological_Process_2023	-1.75195	0	In	In_1 Ex_1	1	Regulation Of Telomerase RNA Localization To Cajal Body	In_Ex
1387	Regulation Of Telomerase RNA Localization To Cajal Body (GO:1904872)	1.71266	1	In	GO_Biological_Process_2023	-1.75393	0	Ex	Ex_1 In_2	1	Regulation Of Telomerase RNA Localization To Cajal Body	Ex_In
1388	Regulation Of Telomerase RNA Localization To Cajal Body (GO:1904872)	1.71266	1	In	GO_Biological_Process_2023	-1.75195	0	In	In_1 In_2	1	Regulation Of Telomerase RNA Localization To Cajal Body	In_In
1389	Regulation Of Telomerase RNA Localization To Cajal Body (GO:1904872)	1.74653	1	Oli	GO_Biological_Process_2023	-1.75393	0	Ex	Ex_1 Oli_2	1	Regulation Of Telomerase RNA Localization To Cajal Body	Ex_Oli
1390	Regulation Of Telomerase RNA Localization To Cajal Body (GO:1904872)	1.74653	1	Oli	GO_Biological_Process_2023	-1.75195	0	In	In_1 Oli_2	1	Regulation Of Telomerase RNA Localization To Cajal Body	In_Oli
1391	protein-RNA Complex Assembly (GO:0022618)	1.93407	0	Mic	GO_Biological_Process_2023	1.74513	0	Oli	Oli_1 Mic_1	1	protein-RNA Complex Assembly	Oli_Mic
1392	protein-RNA Complex Assembly (GO:0022618)	-2.04377	1	Mic	GO_Biological_Process_2023	1.74513	0	Oli	Oli_1 Mic_2	1	protein-RNA Complex Assembly	Oli_Mic
1393	protein-RNA Complex Assembly (GO:0022618)	2.17781	0	End	GO_Biological_Process_2023	1.74513	0	Oli	Oli_1 End_1	1	protein-RNA Complex Assembly	Oli_End
1394	protein-RNA Complex Assembly (GO:0022618)	-1.9188	1	End	GO_Biological_Process_2023	1.74513	0	Oli	Oli_1 End_2	1	protein-RNA Complex Assembly	Oli_End
1395	protein-RNA Complex Assembly (GO:0022618)	2.04164	2	End	GO_Biological_Process_2023	1.74513	0	Oli	Oli_1 End_3	1	protein-RNA Complex Assembly	Oli_End
1396	protein-RNA Complex Assembly (GO:0022618)	1.68706	1	OPC	GO_Biological_Process_2023	1.74513	0	Oli	Oli_1 OPC_2	1	protein-RNA Complex Assembly	Oli_OPC
1397	protein-RNA Complex Assembly (GO:0022618)	1.82927	0	Ex	GO_Biological_Process_2023	1.74513	0	Oli	Oli_1 Ex_1	1	protein-RNA Complex Assembly	Oli_Ex
1398	protein-RNA Complex Assembly (GO:0022618)	-1.86683	1	Ex	GO_Biological_Process_2023	1.74513	0	Oli	Oli_1 Ex_2	1	protein-RNA Complex Assembly	Oli_Ex
1399	protein-RNA Complex Assembly (GO:0022618)	1.69938	1	Oli	GO_Biological_Process_2023	1.74513	0	Oli	Oli_1 Oli_2	1	protein-RNA Complex Assembly	Oli_Oli
1400	Ribosome Biogenesis (GO:0042254)	1.9284	0	Mic	GO_Biological_Process_2023	2.05718	0	Mic	Mic_1 Mic_1	1	Ribosome Biogenesis	Mic_Mic
1401	Ribosome Biogenesis (GO:0042254)	-2.24242	1	Mic	GO_Biological_Process_2023	2.05718	0	Mic	Mic_1 Mic_2	1	Ribosome Biogenesis	Mic_Mic
1402	Ribosome Biogenesis (GO:0042254)	2.29056	0	End	GO_Biological_Process_2023	2.05718	0	Mic	Mic_1 End_1	1	Ribosome Biogenesis	Mic_End
1403	Ribosome Biogenesis (GO:0042254)	-1.96623	1	End	GO_Biological_Process_2023	2.05718	0	Mic	Mic_1 End_2	1	Ribosome Biogenesis	Mic_End
1404	Ribosome Biogenesis (GO:0042254)	1.90274	2	End	GO_Biological_Process_2023	2.05718	0	Mic	Mic_1 End_3	1	Ribosome Biogenesis	Mic_End
1405	Ribosome Biogenesis (GO:0042254)	1.69008	1	OPC	GO_Biological_Process_2023	2.05718	0	Mic	Mic_1 OPC_2	1	Ribosome Biogenesis	Mic_OPC
1406	Ribosome Biogenesis (GO:0042254)	1.95118	0	Ex	GO_Biological_Process_2023	2.05718	0	Mic	Mic_1 Ex_1	1	Ribosome Biogenesis	Mic_Ex
1407	Ribosome Biogenesis (GO:0042254)	-2.09598	1	Ex	GO_Biological_Process_2023	2.05718	0	Mic	Mic_1 Ex_2	1	Ribosome Biogenesis	Mic_Ex
1408	Ribosome Biogenesis (GO:0042254)	1.65145	1	Oli	GO_Biological_Process_2023	2.05718	0	Mic	Mic_1 Oli_2	1	Ribosome Biogenesis	Mic_Oli
1409	Negative Regulation Of Ubiquitin-Dependent Protein Catabolic Process (GO:2000059)	1.92251	0	Mic	GO_Biological_Process_2023	1.74201	1	In	In_2 Mic_1	1	Negative Regulation Of Ubiquitin-Dependent Protein Catabolic Process	In_Mic
1410	Negative Regulation Of Ubiquitin-Dependent Protein Catabolic Process (GO:2000059)	1.86398	0	End	GO_Biological_Process_2023	1.74201	1	In	In_2 End_1	1	Negative Regulation Of Ubiquitin-Dependent Protein Catabolic Process	In_End
1411	Negative Regulation Of Proteasomal Ubiquitin-Dependent Protein Catabolic Process (GO:0032435)	1.92227	0	Mic	GO_Biological_Process_2023	1.79574	1	In	In_2 Mic_1	1	Negative Regulation Of Proteasomal Ubiquitin-Dependent Protein Catabolic Process	In_Mic
1412	Negative Regulation Of Proteasomal Ubiquitin-Dependent Protein Catabolic Process (GO:0032435)	1.85744	0	End	GO_Biological_Process_2023	1.79574	1	In	In_2 End_1	1	Negative Regulation Of Proteasomal Ubiquitin-Dependent Protein Catabolic Process	In_End
1413	Negative Regulation Of Proteasomal Ubiquitin-Dependent Protein Catabolic Process (GO:0032435)	1.70741	0	Ex	GO_Biological_Process_2023	1.79574	1	In	In_2 Ex_1	1	Negative Regulation Of Proteasomal Ubiquitin-Dependent Protein Catabolic Process	In_Ex
1414	Positive Regulation Of Protein Localization To Cajal Body (GO:1904871)	1.90166	0	Mic	GO_Biological_Process_2023	-1.82565	0	Ex	Ex_1 Mic_1	1	Positive Regulation Of Protein Localization To Cajal Body	Ex_Mic
1415	Positive Regulation Of Protein Localization To Cajal Body (GO:1904871)	1.90166	0	Mic	GO_Biological_Process_2023	1.76428	0	Oli	Oli_1 Mic_1	1	Positive Regulation Of Protein Localization To Cajal Body	Oli_Mic
1416	Positive Regulation Of Protein Localization To Cajal Body (GO:1904871)	1.90166	0	Mic	GO_Biological_Process_2023	-1.86259	0	In	In_1 Mic_1	1	Positive Regulation Of Protein Localization To Cajal Body	In_Mic
1417	Positive Regulation Of Protein Localization To Cajal Body (GO:1904871)	1.90166	0	Mic	GO_Biological_Process_2023	1.78479	1	In	In_2 Mic_1	1	Positive Regulation Of Protein Localization To Cajal Body	In_Mic
1418	Positive Regulation Of Protein Localization To Cajal Body (GO:1904871)	-1.74183	1	Mic	GO_Biological_Process_2023	-1.82565	0	Ex	Ex_1 Mic_2	1	Positive Regulation Of Protein Localization To Cajal Body	Ex_Mic
1419	Positive Regulation Of Protein Localization To Cajal Body (GO:1904871)	-1.74183	1	Mic	GO_Biological_Process_2023	1.76428	0	Oli	Oli_1 Mic_2	1	Positive Regulation Of Protein Localization To Cajal Body	Oli_Mic
1420	Positive Regulation Of Protein Localization To Cajal Body (GO:1904871)	-1.74183	1	Mic	GO_Biological_Process_2023	-1.86259	0	In	In_1 Mic_2	1	Positive Regulation Of Protein Localization To Cajal Body	In_Mic
1421	Positive Regulation Of Protein Localization To Cajal Body (GO:1904871)	-1.74183	1	Mic	GO_Biological_Process_2023	1.78479	1	In	In_2 Mic_2	1	Positive Regulation Of Protein Localization To Cajal Body	In_Mic
1422	Positive Regulation Of Protein Localization To Cajal Body (GO:1904871)	1.90143	0	Ast	GO_Biological_Process_2023	-1.82565	0	Ex	Ex_1 Ast_1	1	Positive Regulation Of Protein Localization To Cajal Body	Ex_Ast
1423	Positive Regulation Of Protein Localization To Cajal Body (GO:1904871)	1.90143	0	Ast	GO_Biological_Process_2023	1.76428	0	Oli	Oli_1 Ast_1	1	Positive Regulation Of Protein Localization To Cajal Body	Oli_Ast
1424	Positive Regulation Of Protein Localization To Cajal Body (GO:1904871)	1.90143	0	Ast	GO_Biological_Process_2023	-1.86259	0	In	In_1 Ast_1	1	Positive Regulation Of Protein Localization To Cajal Body	In_Ast
1425	Positive Regulation Of Protein Localization To Cajal Body (GO:1904871)	1.90143	0	Ast	GO_Biological_Process_2023	1.78479	1	In	In_2 Ast_1	1	Positive Regulation Of Protein Localization To Cajal Body	In_Ast
1426	Positive Regulation Of Protein Localization To Cajal Body (GO:1904871)	2.13612	0	End	GO_Biological_Process_2023	-1.82565	0	Ex	Ex_1 End_1	1	Positive Regulation Of Protein Localization To Cajal Body	Ex_End
1427	Positive Regulation Of Protein Localization To Cajal Body (GO:1904871)	2.13612	0	End	GO_Biological_Process_2023	1.76428	0	Oli	Oli_1 End_1	1	Positive Regulation Of Protein Localization To Cajal Body	Oli_End
1428	Positive Regulation Of Protein Localization To Cajal Body (GO:1904871)	2.13612	0	End	GO_Biological_Process_2023	-1.86259	0	In	In_1 End_1	1	Positive Regulation Of Protein Localization To Cajal Body	In_End
1429	Positive Regulation Of Protein Localization To Cajal Body (GO:1904871)	2.13612	0	End	GO_Biological_Process_2023	1.78479	1	In	In_2 End_1	1	Positive Regulation Of Protein Localization To Cajal Body	In_End
1430	Positive Regulation Of Protein Localization To Cajal Body (GO:1904871)	1.76595	2	End	GO_Biological_Process_2023	-1.82565	0	Ex	Ex_1 End_3	1	Positive Regulation Of Protein Localization To Cajal Body	Ex_End
1431	Positive Regulation Of Protein Localization To Cajal Body (GO:1904871)	1.76595	2	End	GO_Biological_Process_2023	1.76428	0	Oli	Oli_1 End_3	1	Positive Regulation Of Protein Localization To Cajal Body	Oli_End
1432	Positive Regulation Of Protein Localization To Cajal Body (GO:1904871)	1.76595	2	End	GO_Biological_Process_2023	-1.86259	0	In	In_1 End_3	1	Positive Regulation Of Protein Localization To Cajal Body	In_End
1433	Positive Regulation Of Protein Localization To Cajal Body (GO:1904871)	1.76595	2	End	GO_Biological_Process_2023	1.78479	1	In	In_2 End_3	1	Positive Regulation Of Protein Localization To Cajal Body	In_End
1434	Positive Regulation Of Protein Localization To Cajal Body (GO:1904871)	2.05697	0	OPC	GO_Biological_Process_2023	-1.82565	0	Ex	Ex_1 OPC_1	1	Positive Regulation Of Protein Localization To Cajal Body	Ex_OPC
1435	Positive Regulation Of Protein Localization To Cajal Body (GO:1904871)	2.05697	0	OPC	GO_Biological_Process_2023	1.76428	0	Oli	Oli_1 OPC_1	1	Positive Regulation Of Protein Localization To Cajal Body	Oli_OPC
1436	Positive Regulation Of Protein Localization To Cajal Body (GO:1904871)	2.05697	0	OPC	GO_Biological_Process_2023	-1.86259	0	In	In_1 OPC_1	1	Positive Regulation Of Protein Localization To Cajal Body	In_OPC
1437	Positive Regulation Of Protein Localization To Cajal Body (GO:1904871)	2.05697	0	OPC	GO_Biological_Process_2023	1.78479	1	In	In_2 OPC_1	1	Positive Regulation Of Protein Localization To Cajal Body	In_OPC
1438	Positive Regulation Of Protein Localization To Cajal Body (GO:1904871)	1.68545	1	OPC	GO_Biological_Process_2023	-1.82565	0	Ex	Ex_1 OPC_2	1	Positive Regulation Of Protein Localization To Cajal Body	Ex_OPC
1439	Positive Regulation Of Protein Localization To Cajal Body (GO:1904871)	1.68545	1	OPC	GO_Biological_Process_2023	1.76428	0	Oli	Oli_1 OPC_2	1	Positive Regulation Of Protein Localization To Cajal Body	Oli_OPC
1440	Positive Regulation Of Protein Localization To Cajal Body (GO:1904871)	1.68545	1	OPC	GO_Biological_Process_2023	-1.86259	0	In	In_1 OPC_2	1	Positive Regulation Of Protein Localization To Cajal Body	In_OPC
1441	Positive Regulation Of Protein Localization To Cajal Body (GO:1904871)	1.68545	1	OPC	GO_Biological_Process_2023	1.78479	1	In	In_2 OPC_2	1	Positive Regulation Of Protein Localization To Cajal Body	In_OPC
1442	Positive Regulation Of Protein Localization To Cajal Body (GO:1904871)	1.75058	0	Ex	GO_Biological_Process_2023	-1.82565	0	Ex	Ex_1 Ex_1	1	Positive Regulation Of Protein Localization To Cajal Body	Ex_Ex
1443	Positive Regulation Of Protein Localization To Cajal Body (GO:1904871)	1.75058	0	Ex	GO_Biological_Process_2023	1.76428	0	Oli	Oli_1 Ex_1	1	Positive Regulation Of Protein Localization To Cajal Body	Oli_Ex
1444	Positive Regulation Of Protein Localization To Cajal Body (GO:1904871)	1.75058	0	Ex	GO_Biological_Process_2023	-1.86259	0	In	In_1 Ex_1	1	Positive Regulation Of Protein Localization To Cajal Body	In_Ex
1445	Positive Regulation Of Protein Localization To Cajal Body (GO:1904871)	1.75058	0	Ex	GO_Biological_Process_2023	1.78479	1	In	In_2 Ex_1	1	Positive Regulation Of Protein Localization To Cajal Body	In_Ex
1446	Positive Regulation Of Protein Localization To Cajal Body (GO:1904871)	1.71835	1	In	GO_Biological_Process_2023	-1.82565	0	Ex	Ex_1 In_2	1	Positive Regulation Of Protein Localization To Cajal Body	Ex_In
1447	Positive Regulation Of Protein Localization To Cajal Body (GO:1904871)	1.71835	1	In	GO_Biological_Process_2023	1.76428	0	Oli	Oli_1 In_2	1	Positive Regulation Of Protein Localization To Cajal Body	Oli_In
1448	Positive Regulation Of Protein Localization To Cajal Body (GO:1904871)	1.71835	1	In	GO_Biological_Process_2023	-1.86259	0	In	In_1 In_2	1	Positive Regulation Of Protein Localization To Cajal Body	In_In
1449	Positive Regulation Of Protein Localization To Cajal Body (GO:1904871)	1.71835	1	In	GO_Biological_Process_2023	1.78479	1	In	In_2 In_2	1	Positive Regulation Of Protein Localization To Cajal Body	In_In
1450	Positive Regulation Of Protein Localization To Cajal Body (GO:1904871)	2.17104	0	Oli	GO_Biological_Process_2023	-1.82565	0	Ex	Ex_1 Oli_1	1	Positive Regulation Of Protein Localization To Cajal Body	Ex_Oli
1451	Positive Regulation Of Protein Localization To Cajal Body (GO:1904871)	2.17104	0	Oli	GO_Biological_Process_2023	1.76428	0	Oli	Oli_1 Oli_1	1	Positive Regulation Of Protein Localization To Cajal Body	Oli_Oli
1452	Positive Regulation Of Protein Localization To Cajal Body (GO:1904871)	2.17104	0	Oli	GO_Biological_Process_2023	-1.86259	0	In	In_1 Oli_1	1	Positive Regulation Of Protein Localization To Cajal Body	In_Oli
1453	Positive Regulation Of Protein Localization To Cajal Body (GO:1904871)	2.17104	0	Oli	GO_Biological_Process_2023	1.78479	1	In	In_2 Oli_1	1	Positive Regulation Of Protein Localization To Cajal Body	In_Oli
1454	Positive Regulation Of Protein Localization To Cajal Body (GO:1904871)	1.80202	1	Oli	GO_Biological_Process_2023	-1.82565	0	Ex	Ex_1 Oli_2	1	Positive Regulation Of Protein Localization To Cajal Body	Ex_Oli
1455	Positive Regulation Of Protein Localization To Cajal Body (GO:1904871)	1.80202	1	Oli	GO_Biological_Process_2023	1.76428	0	Oli	Oli_1 Oli_2	1	Positive Regulation Of Protein Localization To Cajal Body	Oli_Oli
1456	Positive Regulation Of Protein Localization To Cajal Body (GO:1904871)	1.80202	1	Oli	GO_Biological_Process_2023	-1.86259	0	In	In_1 Oli_2	1	Positive Regulation Of Protein Localization To Cajal Body	In_Oli
1457	Positive Regulation Of Protein Localization To Cajal Body (GO:1904871)	1.80202	1	Oli	GO_Biological_Process_2023	1.78479	1	In	In_2 Oli_2	1	Positive Regulation Of Protein Localization To Cajal Body	In_Oli
1458	Regulation Of Protein Localization To Cajal Body (GO:1904869)	1.90166	0	Mic	GO_Biological_Process_2023	-1.82565	0	Ex	Ex_1 Mic_1	1	Regulation Of Protein Localization To Cajal Body	Ex_Mic
1459	Regulation Of Protein Localization To Cajal Body (GO:1904869)	1.90166	0	Mic	GO_Biological_Process_2023	1.76428	0	Oli	Oli_1 Mic_1	1	Regulation Of Protein Localization To Cajal Body	Oli_Mic
1460	Regulation Of Protein Localization To Cajal Body (GO:1904869)	1.90166	0	Mic	GO_Biological_Process_2023	-1.86259	0	In	In_1 Mic_1	1	Regulation Of Protein Localization To Cajal Body	In_Mic
1461	Regulation Of Protein Localization To Cajal Body (GO:1904869)	1.90166	0	Mic	GO_Biological_Process_2023	1.78479	1	In	In_2 Mic_1	1	Regulation Of Protein Localization To Cajal Body	In_Mic
1462	Regulation Of Protein Localization To Cajal Body (GO:1904869)	-1.74183	1	Mic	GO_Biological_Process_2023	-1.82565	0	Ex	Ex_1 Mic_2	1	Regulation Of Protein Localization To Cajal Body	Ex_Mic
1463	Regulation Of Protein Localization To Cajal Body (GO:1904869)	-1.74183	1	Mic	GO_Biological_Process_2023	1.76428	0	Oli	Oli_1 Mic_2	1	Regulation Of Protein Localization To Cajal Body	Oli_Mic
1464	Regulation Of Protein Localization To Cajal Body (GO:1904869)	-1.74183	1	Mic	GO_Biological_Process_2023	-1.86259	0	In	In_1 Mic_2	1	Regulation Of Protein Localization To Cajal Body	In_Mic
1465	Regulation Of Protein Localization To Cajal Body (GO:1904869)	-1.74183	1	Mic	GO_Biological_Process_2023	1.78479	1	In	In_2 Mic_2	1	Regulation Of Protein Localization To Cajal Body	In_Mic
1466	Regulation Of Protein Localization To Cajal Body (GO:1904869)	1.90143	0	Ast	GO_Biological_Process_2023	-1.82565	0	Ex	Ex_1 Ast_1	1	Regulation Of Protein Localization To Cajal Body	Ex_Ast
1467	Regulation Of Protein Localization To Cajal Body (GO:1904869)	1.90143	0	Ast	GO_Biological_Process_2023	1.76428	0	Oli	Oli_1 Ast_1	1	Regulation Of Protein Localization To Cajal Body	Oli_Ast
1468	Regulation Of Protein Localization To Cajal Body (GO:1904869)	1.90143	0	Ast	GO_Biological_Process_2023	-1.86259	0	In	In_1 Ast_1	1	Regulation Of Protein Localization To Cajal Body	In_Ast
1469	Regulation Of Protein Localization To Cajal Body (GO:1904869)	1.90143	0	Ast	GO_Biological_Process_2023	1.78479	1	In	In_2 Ast_1	1	Regulation Of Protein Localization To Cajal Body	In_Ast
1470	Regulation Of Protein Localization To Cajal Body (GO:1904869)	2.13612	0	End	GO_Biological_Process_2023	-1.82565	0	Ex	Ex_1 End_1	1	Regulation Of Protein Localization To Cajal Body	Ex_End
1471	Regulation Of Protein Localization To Cajal Body (GO:1904869)	2.13612	0	End	GO_Biological_Process_2023	1.76428	0	Oli	Oli_1 End_1	1	Regulation Of Protein Localization To Cajal Body	Oli_End
1472	Regulation Of Protein Localization To Cajal Body (GO:1904869)	2.13612	0	End	GO_Biological_Process_2023	-1.86259	0	In	In_1 End_1	1	Regulation Of Protein Localization To Cajal Body	In_End
1473	Regulation Of Protein Localization To Cajal Body (GO:1904869)	2.13612	0	End	GO_Biological_Process_2023	1.78479	1	In	In_2 End_1	1	Regulation Of Protein Localization To Cajal Body	In_End
1474	Regulation Of Protein Localization To Cajal Body (GO:1904869)	1.76595	2	End	GO_Biological_Process_2023	-1.82565	0	Ex	Ex_1 End_3	1	Regulation Of Protein Localization To Cajal Body	Ex_End
1475	Regulation Of Protein Localization To Cajal Body (GO:1904869)	1.76595	2	End	GO_Biological_Process_2023	1.76428	0	Oli	Oli_1 End_3	1	Regulation Of Protein Localization To Cajal Body	Oli_End
1476	Regulation Of Protein Localization To Cajal Body (GO:1904869)	1.76595	2	End	GO_Biological_Process_2023	-1.86259	0	In	In_1 End_3	1	Regulation Of Protein Localization To Cajal Body	In_End
1477	Regulation Of Protein Localization To Cajal Body (GO:1904869)	1.76595	2	End	GO_Biological_Process_2023	1.78479	1	In	In_2 End_3	1	Regulation Of Protein Localization To Cajal Body	In_End
1478	Regulation Of Protein Localization To Cajal Body (GO:1904869)	2.05697	0	OPC	GO_Biological_Process_2023	-1.82565	0	Ex	Ex_1 OPC_1	1	Regulation Of Protein Localization To Cajal Body	Ex_OPC
1479	Regulation Of Protein Localization To Cajal Body (GO:1904869)	2.05697	0	OPC	GO_Biological_Process_2023	1.76428	0	Oli	Oli_1 OPC_1	1	Regulation Of Protein Localization To Cajal Body	Oli_OPC
1480	Regulation Of Protein Localization To Cajal Body (GO:1904869)	2.05697	0	OPC	GO_Biological_Process_2023	-1.86259	0	In	In_1 OPC_1	1	Regulation Of Protein Localization To Cajal Body	In_OPC
1481	Regulation Of Protein Localization To Cajal Body (GO:1904869)	2.05697	0	OPC	GO_Biological_Process_2023	1.78479	1	In	In_2 OPC_1	1	Regulation Of Protein Localization To Cajal Body	In_OPC
1482	Regulation Of Protein Localization To Cajal Body (GO:1904869)	1.68545	1	OPC	GO_Biological_Process_2023	-1.82565	0	Ex	Ex_1 OPC_2	1	Regulation Of Protein Localization To Cajal Body	Ex_OPC
1483	Regulation Of Protein Localization To Cajal Body (GO:1904869)	1.68545	1	OPC	GO_Biological_Process_2023	1.76428	0	Oli	Oli_1 OPC_2	1	Regulation Of Protein Localization To Cajal Body	Oli_OPC
1484	Regulation Of Protein Localization To Cajal Body (GO:1904869)	1.68545	1	OPC	GO_Biological_Process_2023	-1.86259	0	In	In_1 OPC_2	1	Regulation Of Protein Localization To Cajal Body	In_OPC
1485	Regulation Of Protein Localization To Cajal Body (GO:1904869)	1.68545	1	OPC	GO_Biological_Process_2023	1.78479	1	In	In_2 OPC_2	1	Regulation Of Protein Localization To Cajal Body	In_OPC
1486	Regulation Of Protein Localization To Cajal Body (GO:1904869)	1.75058	0	Ex	GO_Biological_Process_2023	-1.82565	0	Ex	Ex_1 Ex_1	1	Regulation Of Protein Localization To Cajal Body	Ex_Ex
1487	Regulation Of Protein Localization To Cajal Body (GO:1904869)	1.75058	0	Ex	GO_Biological_Process_2023	1.76428	0	Oli	Oli_1 Ex_1	1	Regulation Of Protein Localization To Cajal Body	Oli_Ex
1488	Regulation Of Protein Localization To Cajal Body (GO:1904869)	1.75058	0	Ex	GO_Biological_Process_2023	-1.86259	0	In	In_1 Ex_1	1	Regulation Of Protein Localization To Cajal Body	In_Ex
1489	Regulation Of Protein Localization To Cajal Body (GO:1904869)	1.75058	0	Ex	GO_Biological_Process_2023	1.78479	1	In	In_2 Ex_1	1	Regulation Of Protein Localization To Cajal Body	In_Ex
1490	Regulation Of Protein Localization To Cajal Body (GO:1904869)	1.71835	1	In	GO_Biological_Process_2023	-1.82565	0	Ex	Ex_1 In_2	1	Regulation Of Protein Localization To Cajal Body	Ex_In
1491	Regulation Of Protein Localization To Cajal Body (GO:1904869)	1.71835	1	In	GO_Biological_Process_2023	1.76428	0	Oli	Oli_1 In_2	1	Regulation Of Protein Localization To Cajal Body	Oli_In
1492	Regulation Of Protein Localization To Cajal Body (GO:1904869)	1.71835	1	In	GO_Biological_Process_2023	-1.86259	0	In	In_1 In_2	1	Regulation Of Protein Localization To Cajal Body	In_In
1493	Regulation Of Protein Localization To Cajal Body (GO:1904869)	1.71835	1	In	GO_Biological_Process_2023	1.78479	1	In	In_2 In_2	1	Regulation Of Protein Localization To Cajal Body	In_In
1494	Regulation Of Protein Localization To Cajal Body (GO:1904869)	2.17104	0	Oli	GO_Biological_Process_2023	-1.82565	0	Ex	Ex_1 Oli_1	1	Regulation Of Protein Localization To Cajal Body	Ex_Oli
1495	Regulation Of Protein Localization To Cajal Body (GO:1904869)	2.17104	0	Oli	GO_Biological_Process_2023	1.76428	0	Oli	Oli_1 Oli_1	1	Regulation Of Protein Localization To Cajal Body	Oli_Oli
1496	Regulation Of Protein Localization To Cajal Body (GO:1904869)	2.17104	0	Oli	GO_Biological_Process_2023	-1.86259	0	In	In_1 Oli_1	1	Regulation Of Protein Localization To Cajal Body	In_Oli
1497	Regulation Of Protein Localization To Cajal Body (GO:1904869)	2.17104	0	Oli	GO_Biological_Process_2023	1.78479	1	In	In_2 Oli_1	1	Regulation Of Protein Localization To Cajal Body	In_Oli
1498	Regulation Of Protein Localization To Cajal Body (GO:1904869)	1.80202	1	Oli	GO_Biological_Process_2023	-1.82565	0	Ex	Ex_1 Oli_2	1	Regulation Of Protein Localization To Cajal Body	Ex_Oli
1499	Regulation Of Protein Localization To Cajal Body (GO:1904869)	1.80202	1	Oli	GO_Biological_Process_2023	1.76428	0	Oli	Oli_1 Oli_2	1	Regulation Of Protein Localization To Cajal Body	Oli_Oli
1500	Regulation Of Protein Localization To Cajal Body (GO:1904869)	1.80202	1	Oli	GO_Biological_Process_2023	-1.86259	0	In	In_1 Oli_2	1	Regulation Of Protein Localization To Cajal Body	In_Oli
1501	Regulation Of Protein Localization To Cajal Body (GO:1904869)	1.80202	1	Oli	GO_Biological_Process_2023	1.78479	1	In	In_2 Oli_2	1	Regulation Of Protein Localization To Cajal Body	In_Oli
1502	Positive Regulation Of Protein Localization To Chromosome, Telomeric Region (GO:1904816)	1.87077	0	Mic	GO_Biological_Process_2023	-1.85826	0	Ex	Ex_1 Mic_1	1	Positive Regulation Of Protein Localization To Chromosome, Telomeric Region	Ex_Mic
1503	Positive Regulation Of Protein Localization To Chromosome, Telomeric Region (GO:1904816)	1.87077	0	Mic	GO_Biological_Process_2023	1.69925	1	Ex	Ex_2 Mic_1	1	Positive Regulation Of Protein Localization To Chromosome, Telomeric Region	Ex_Mic
1504	Positive Regulation Of Protein Localization To Chromosome, Telomeric Region (GO:1904816)	1.87077	0	Mic	GO_Biological_Process_2023	-1.86645	0	In	In_1 Mic_1	1	Positive Regulation Of Protein Localization To Chromosome, Telomeric Region	In_Mic
1505	Positive Regulation Of Protein Localization To Chromosome, Telomeric Region (GO:1904816)	-1.79854	1	Mic	GO_Biological_Process_2023	-1.85826	0	Ex	Ex_1 Mic_2	1	Positive Regulation Of Protein Localization To Chromosome, Telomeric Region	Ex_Mic
1506	Positive Regulation Of Protein Localization To Chromosome, Telomeric Region (GO:1904816)	-1.79854	1	Mic	GO_Biological_Process_2023	1.69925	1	Ex	Ex_2 Mic_2	1	Positive Regulation Of Protein Localization To Chromosome, Telomeric Region	Ex_Mic
1507	Positive Regulation Of Protein Localization To Chromosome, Telomeric Region (GO:1904816)	-1.79854	1	Mic	GO_Biological_Process_2023	-1.86645	0	In	In_1 Mic_2	1	Positive Regulation Of Protein Localization To Chromosome, Telomeric Region	In_Mic
1508	Positive Regulation Of Protein Localization To Chromosome, Telomeric Region (GO:1904816)	1.99222	0	Ast	GO_Biological_Process_2023	-1.85826	0	Ex	Ex_1 Ast_1	1	Positive Regulation Of Protein Localization To Chromosome, Telomeric Region	Ex_Ast
1509	Positive Regulation Of Protein Localization To Chromosome, Telomeric Region (GO:1904816)	1.99222	0	Ast	GO_Biological_Process_2023	1.69925	1	Ex	Ex_2 Ast_1	1	Positive Regulation Of Protein Localization To Chromosome, Telomeric Region	Ex_Ast
1510	Positive Regulation Of Protein Localization To Chromosome, Telomeric Region (GO:1904816)	1.99222	0	Ast	GO_Biological_Process_2023	-1.86645	0	In	In_1 Ast_1	1	Positive Regulation Of Protein Localization To Chromosome, Telomeric Region	In_Ast
1511	Positive Regulation Of Protein Localization To Chromosome, Telomeric Region (GO:1904816)	2.12335	0	End	GO_Biological_Process_2023	-1.85826	0	Ex	Ex_1 End_1	1	Positive Regulation Of Protein Localization To Chromosome, Telomeric Region	Ex_End
1512	Positive Regulation Of Protein Localization To Chromosome, Telomeric Region (GO:1904816)	2.12335	0	End	GO_Biological_Process_2023	1.69925	1	Ex	Ex_2 End_1	1	Positive Regulation Of Protein Localization To Chromosome, Telomeric Region	Ex_End
1513	Positive Regulation Of Protein Localization To Chromosome, Telomeric Region (GO:1904816)	2.12335	0	End	GO_Biological_Process_2023	-1.86645	0	In	In_1 End_1	1	Positive Regulation Of Protein Localization To Chromosome, Telomeric Region	In_End
1514	Positive Regulation Of Protein Localization To Chromosome, Telomeric Region (GO:1904816)	2.08683	0	OPC	GO_Biological_Process_2023	-1.85826	0	Ex	Ex_1 OPC_1	1	Positive Regulation Of Protein Localization To Chromosome, Telomeric Region	Ex_OPC
1515	Positive Regulation Of Protein Localization To Chromosome, Telomeric Region (GO:1904816)	2.08683	0	OPC	GO_Biological_Process_2023	1.69925	1	Ex	Ex_2 OPC_1	1	Positive Regulation Of Protein Localization To Chromosome, Telomeric Region	Ex_OPC
1516	Positive Regulation Of Protein Localization To Chromosome, Telomeric Region (GO:1904816)	2.08683	0	OPC	GO_Biological_Process_2023	-1.86645	0	In	In_1 OPC_1	1	Positive Regulation Of Protein Localization To Chromosome, Telomeric Region	In_OPC
1517	Positive Regulation Of Protein Localization To Chromosome, Telomeric Region (GO:1904816)	1.8001	0	Ex	GO_Biological_Process_2023	-1.85826	0	Ex	Ex_1 Ex_1	1	Positive Regulation Of Protein Localization To Chromosome, Telomeric Region	Ex_Ex
1518	Positive Regulation Of Protein Localization To Chromosome, Telomeric Region (GO:1904816)	1.8001	0	Ex	GO_Biological_Process_2023	1.69925	1	Ex	Ex_2 Ex_1	1	Positive Regulation Of Protein Localization To Chromosome, Telomeric Region	Ex_Ex
1519	Positive Regulation Of Protein Localization To Chromosome, Telomeric Region (GO:1904816)	1.8001	0	Ex	GO_Biological_Process_2023	-1.86645	0	In	In_1 Ex_1	1	Positive Regulation Of Protein Localization To Chromosome, Telomeric Region	In_Ex
1520	Positive Regulation Of Protein Localization To Chromosome, Telomeric Region (GO:1904816)	1.78678	1	In	GO_Biological_Process_2023	-1.85826	0	Ex	Ex_1 In_2	1	Positive Regulation Of Protein Localization To Chromosome, Telomeric Region	Ex_In
1521	Positive Regulation Of Protein Localization To Chromosome, Telomeric Region (GO:1904816)	1.78678	1	In	GO_Biological_Process_2023	1.69925	1	Ex	Ex_2 In_2	1	Positive Regulation Of Protein Localization To Chromosome, Telomeric Region	Ex_In
1522	Positive Regulation Of Protein Localization To Chromosome, Telomeric Region (GO:1904816)	1.78678	1	In	GO_Biological_Process_2023	-1.86645	0	In	In_1 In_2	1	Positive Regulation Of Protein Localization To Chromosome, Telomeric Region	In_In
1523	Positive Regulation Of Protein Localization To Chromosome, Telomeric Region (GO:1904816)	2.1566	0	Oli	GO_Biological_Process_2023	-1.85826	0	Ex	Ex_1 Oli_1	1	Positive Regulation Of Protein Localization To Chromosome, Telomeric Region	Ex_Oli
1524	Positive Regulation Of Protein Localization To Chromosome, Telomeric Region (GO:1904816)	2.1566	0	Oli	GO_Biological_Process_2023	1.69925	1	Ex	Ex_2 Oli_1	1	Positive Regulation Of Protein Localization To Chromosome, Telomeric Region	Ex_Oli
1525	Positive Regulation Of Protein Localization To Chromosome, Telomeric Region (GO:1904816)	2.1566	0	Oli	GO_Biological_Process_2023	-1.86645	0	In	In_1 Oli_1	1	Positive Regulation Of Protein Localization To Chromosome, Telomeric Region	In_Oli
1526	Positive Regulation Of Protein Localization To Chromosome, Telomeric Region (GO:1904816)	1.73883	1	Oli	GO_Biological_Process_2023	-1.85826	0	Ex	Ex_1 Oli_2	1	Positive Regulation Of Protein Localization To Chromosome, Telomeric Region	Ex_Oli
1527	Positive Regulation Of Protein Localization To Chromosome, Telomeric Region (GO:1904816)	1.73883	1	Oli	GO_Biological_Process_2023	1.69925	1	Ex	Ex_2 Oli_2	1	Positive Regulation Of Protein Localization To Chromosome, Telomeric Region	Ex_Oli
1528	Positive Regulation Of Protein Localization To Chromosome, Telomeric Region (GO:1904816)	1.73883	1	Oli	GO_Biological_Process_2023	-1.86645	0	In	In_1 Oli_2	1	Positive Regulation Of Protein Localization To Chromosome, Telomeric Region	In_Oli
1529	rRNA Metabolic Process (GO:0016072)	1.86241	0	Mic	GO_Biological_Process_2023	1.87457	0	Mic	Mic_1 Mic_1	1	rRNA Metabolic Process	Mic_Mic
1530	rRNA Metabolic Process (GO:0016072)	-2.11024	1	Mic	GO_Biological_Process_2023	1.87457	0	Mic	Mic_1 Mic_2	1	rRNA Metabolic Process	Mic_Mic
1531	rRNA Metabolic Process (GO:0016072)	2.25117	0	End	GO_Biological_Process_2023	1.87457	0	Mic	Mic_1 End_1	1	rRNA Metabolic Process	Mic_End
1532	rRNA Metabolic Process (GO:0016072)	-1.86882	1	End	GO_Biological_Process_2023	1.87457	0	Mic	Mic_1 End_2	1	rRNA Metabolic Process	Mic_End
1533	rRNA Metabolic Process (GO:0016072)	1.89643	0	Ex	GO_Biological_Process_2023	1.87457	0	Mic	Mic_1 Ex_1	1	rRNA Metabolic Process	Mic_Ex
1534	rRNA Metabolic Process (GO:0016072)	-1.74366	1	Ex	GO_Biological_Process_2023	1.87457	0	Mic	Mic_1 Ex_2	1	rRNA Metabolic Process	Mic_Ex
1535	Regulation Of Establishment Of Protein Localization To Telomere (GO:0070203)	1.85641	0	Mic	GO_Biological_Process_2023	-1.9453	0	Ex	Ex_1 Mic_1	1	Regulation Of Establishment Of Protein Localization To Telomere	Ex_Mic
1536	Regulation Of Establishment Of Protein Localization To Telomere (GO:0070203)	1.85641	0	Mic	GO_Biological_Process_2023	1.73931	1	Ex	Ex_2 Mic_1	1	Regulation Of Establishment Of Protein Localization To Telomere	Ex_Mic
1537	Regulation Of Establishment Of Protein Localization To Telomere (GO:0070203)	1.85641	0	Mic	GO_Biological_Process_2023	-1.85978	0	In	In_1 Mic_1	1	Regulation Of Establishment Of Protein Localization To Telomere	In_Mic
1538	Regulation Of Establishment Of Protein Localization To Telomere (GO:0070203)	-1.75321	1	Mic	GO_Biological_Process_2023	-1.9453	0	Ex	Ex_1 Mic_2	1	Regulation Of Establishment Of Protein Localization To Telomere	Ex_Mic
1539	Regulation Of Establishment Of Protein Localization To Telomere (GO:0070203)	-1.75321	1	Mic	GO_Biological_Process_2023	1.73931	1	Ex	Ex_2 Mic_2	1	Regulation Of Establishment Of Protein Localization To Telomere	Ex_Mic
1540	Regulation Of Establishment Of Protein Localization To Telomere (GO:0070203)	-1.75321	1	Mic	GO_Biological_Process_2023	-1.85978	0	In	In_1 Mic_2	1	Regulation Of Establishment Of Protein Localization To Telomere	In_Mic
1541	Regulation Of Establishment Of Protein Localization To Telomere (GO:0070203)	2.12085	0	End	GO_Biological_Process_2023	-1.9453	0	Ex	Ex_1 End_1	1	Regulation Of Establishment Of Protein Localization To Telomere	Ex_End
1542	Regulation Of Establishment Of Protein Localization To Telomere (GO:0070203)	2.12085	0	End	GO_Biological_Process_2023	1.73931	1	Ex	Ex_2 End_1	1	Regulation Of Establishment Of Protein Localization To Telomere	Ex_End
1543	Regulation Of Establishment Of Protein Localization To Telomere (GO:0070203)	2.12085	0	End	GO_Biological_Process_2023	-1.85978	0	In	In_1 End_1	1	Regulation Of Establishment Of Protein Localization To Telomere	In_End
1544	Regulation Of Establishment Of Protein Localization To Telomere (GO:0070203)	2.08196	0	OPC	GO_Biological_Process_2023	-1.9453	0	Ex	Ex_1 OPC_1	1	Regulation Of Establishment Of Protein Localization To Telomere	Ex_OPC
1545	Regulation Of Establishment Of Protein Localization To Telomere (GO:0070203)	2.08196	0	OPC	GO_Biological_Process_2023	1.73931	1	Ex	Ex_2 OPC_1	1	Regulation Of Establishment Of Protein Localization To Telomere	Ex_OPC
1546	Regulation Of Establishment Of Protein Localization To Telomere (GO:0070203)	2.08196	0	OPC	GO_Biological_Process_2023	-1.85978	0	In	In_1 OPC_1	1	Regulation Of Establishment Of Protein Localization To Telomere	In_OPC
1547	Regulation Of Establishment Of Protein Localization To Telomere (GO:0070203)	1.78221	0	Ex	GO_Biological_Process_2023	-1.9453	0	Ex	Ex_1 Ex_1	1	Regulation Of Establishment Of Protein Localization To Telomere	Ex_Ex
1548	Regulation Of Establishment Of Protein Localization To Telomere (GO:0070203)	1.78221	0	Ex	GO_Biological_Process_2023	1.73931	1	Ex	Ex_2 Ex_1	1	Regulation Of Establishment Of Protein Localization To Telomere	Ex_Ex
1549	Regulation Of Establishment Of Protein Localization To Telomere (GO:0070203)	1.78221	0	Ex	GO_Biological_Process_2023	-1.85978	0	In	In_1 Ex_1	1	Regulation Of Establishment Of Protein Localization To Telomere	In_Ex
1550	Regulation Of Establishment Of Protein Localization To Telomere (GO:0070203)	1.67268	1	In	GO_Biological_Process_2023	-1.9453	0	Ex	Ex_1 In_2	1	Regulation Of Establishment Of Protein Localization To Telomere	Ex_In
1551	Regulation Of Establishment Of Protein Localization To Telomere (GO:0070203)	1.67268	1	In	GO_Biological_Process_2023	1.73931	1	Ex	Ex_2 In_2	1	Regulation Of Establishment Of Protein Localization To Telomere	Ex_In
1552	Regulation Of Establishment Of Protein Localization To Telomere (GO:0070203)	1.67268	1	In	GO_Biological_Process_2023	-1.85978	0	In	In_1 In_2	1	Regulation Of Establishment Of Protein Localization To Telomere	In_In
1553	Regulation Of Establishment Of Protein Localization To Telomere (GO:0070203)	1.7101	1	Oli	GO_Biological_Process_2023	-1.9453	0	Ex	Ex_1 Oli_2	1	Regulation Of Establishment Of Protein Localization To Telomere	Ex_Oli
1554	Regulation Of Establishment Of Protein Localization To Telomere (GO:0070203)	1.7101	1	Oli	GO_Biological_Process_2023	1.73931	1	Ex	Ex_2 Oli_2	1	Regulation Of Establishment Of Protein Localization To Telomere	Ex_Oli
1555	Regulation Of Establishment Of Protein Localization To Telomere (GO:0070203)	1.7101	1	Oli	GO_Biological_Process_2023	-1.85978	0	In	In_1 Oli_2	1	Regulation Of Establishment Of Protein Localization To Telomere	In_Oli
1556	Positive Regulation Of Establishment Of Protein Localization To Telomere (GO:1904851)	1.84559	0	Mic	GO_Biological_Process_2023	-1.90565	0	Ex	Ex_1 Mic_1	1	Positive Regulation Of Establishment Of Protein Localization To Telomere	Ex_Mic
1557	Positive Regulation Of Establishment Of Protein Localization To Telomere (GO:1904851)	1.84559	0	Mic	GO_Biological_Process_2023	1.71604	1	Ex	Ex_2 Mic_1	1	Positive Regulation Of Establishment Of Protein Localization To Telomere	Ex_Mic
1558	Positive Regulation Of Establishment Of Protein Localization To Telomere (GO:1904851)	1.84559	0	Mic	GO_Biological_Process_2023	-1.92822	0	In	In_1 Mic_1	1	Positive Regulation Of Establishment Of Protein Localization To Telomere	In_Mic
1559	Positive Regulation Of Establishment Of Protein Localization To Telomere (GO:1904851)	-1.73632	1	Mic	GO_Biological_Process_2023	-1.90565	0	Ex	Ex_1 Mic_2	1	Positive Regulation Of Establishment Of Protein Localization To Telomere	Ex_Mic
1560	Positive Regulation Of Establishment Of Protein Localization To Telomere (GO:1904851)	-1.73632	1	Mic	GO_Biological_Process_2023	1.71604	1	Ex	Ex_2 Mic_2	1	Positive Regulation Of Establishment Of Protein Localization To Telomere	Ex_Mic
1561	Positive Regulation Of Establishment Of Protein Localization To Telomere (GO:1904851)	-1.73632	1	Mic	GO_Biological_Process_2023	-1.92822	0	In	In_1 Mic_2	1	Positive Regulation Of Establishment Of Protein Localization To Telomere	In_Mic
1562	Positive Regulation Of Establishment Of Protein Localization To Telomere (GO:1904851)	1.91501	0	Ast	GO_Biological_Process_2023	-1.90565	0	Ex	Ex_1 Ast_1	1	Positive Regulation Of Establishment Of Protein Localization To Telomere	Ex_Ast
1563	Positive Regulation Of Establishment Of Protein Localization To Telomere (GO:1904851)	1.91501	0	Ast	GO_Biological_Process_2023	1.71604	1	Ex	Ex_2 Ast_1	1	Positive Regulation Of Establishment Of Protein Localization To Telomere	Ex_Ast
1564	Positive Regulation Of Establishment Of Protein Localization To Telomere (GO:1904851)	1.91501	0	Ast	GO_Biological_Process_2023	-1.92822	0	In	In_1 Ast_1	1	Positive Regulation Of Establishment Of Protein Localization To Telomere	In_Ast
1565	Positive Regulation Of Establishment Of Protein Localization To Telomere (GO:1904851)	2.15023	0	End	GO_Biological_Process_2023	-1.90565	0	Ex	Ex_1 End_1	1	Positive Regulation Of Establishment Of Protein Localization To Telomere	Ex_End
1566	Positive Regulation Of Establishment Of Protein Localization To Telomere (GO:1904851)	2.15023	0	End	GO_Biological_Process_2023	1.71604	1	Ex	Ex_2 End_1	1	Positive Regulation Of Establishment Of Protein Localization To Telomere	Ex_End
1567	Positive Regulation Of Establishment Of Protein Localization To Telomere (GO:1904851)	2.15023	0	End	GO_Biological_Process_2023	-1.92822	0	In	In_1 End_1	1	Positive Regulation Of Establishment Of Protein Localization To Telomere	In_End
1568	Positive Regulation Of Establishment Of Protein Localization To Telomere (GO:1904851)	1.73961	2	End	GO_Biological_Process_2023	-1.90565	0	Ex	Ex_1 End_3	1	Positive Regulation Of Establishment Of Protein Localization To Telomere	Ex_End
1569	Positive Regulation Of Establishment Of Protein Localization To Telomere (GO:1904851)	1.73961	2	End	GO_Biological_Process_2023	1.71604	1	Ex	Ex_2 End_3	1	Positive Regulation Of Establishment Of Protein Localization To Telomere	Ex_End
1570	Positive Regulation Of Establishment Of Protein Localization To Telomere (GO:1904851)	1.73961	2	End	GO_Biological_Process_2023	-1.92822	0	In	In_1 End_3	1	Positive Regulation Of Establishment Of Protein Localization To Telomere	In_End
1571	Positive Regulation Of Establishment Of Protein Localization To Telomere (GO:1904851)	2.10369	0	OPC	GO_Biological_Process_2023	-1.90565	0	Ex	Ex_1 OPC_1	1	Positive Regulation Of Establishment Of Protein Localization To Telomere	Ex_OPC
1572	Positive Regulation Of Establishment Of Protein Localization To Telomere (GO:1904851)	2.10369	0	OPC	GO_Biological_Process_2023	1.71604	1	Ex	Ex_2 OPC_1	1	Positive Regulation Of Establishment Of Protein Localization To Telomere	Ex_OPC
1573	Positive Regulation Of Establishment Of Protein Localization To Telomere (GO:1904851)	2.10369	0	OPC	GO_Biological_Process_2023	-1.92822	0	In	In_1 OPC_1	1	Positive Regulation Of Establishment Of Protein Localization To Telomere	In_OPC
1574	Positive Regulation Of Establishment Of Protein Localization To Telomere (GO:1904851)	1.68209	1	OPC	GO_Biological_Process_2023	-1.90565	0	Ex	Ex_1 OPC_2	1	Positive Regulation Of Establishment Of Protein Localization To Telomere	Ex_OPC
1575	Positive Regulation Of Establishment Of Protein Localization To Telomere (GO:1904851)	1.68209	1	OPC	GO_Biological_Process_2023	1.71604	1	Ex	Ex_2 OPC_2	1	Positive Regulation Of Establishment Of Protein Localization To Telomere	Ex_OPC
1576	Positive Regulation Of Establishment Of Protein Localization To Telomere (GO:1904851)	1.68209	1	OPC	GO_Biological_Process_2023	-1.92822	0	In	In_1 OPC_2	1	Positive Regulation Of Establishment Of Protein Localization To Telomere	In_OPC
1577	Positive Regulation Of Establishment Of Protein Localization To Telomere (GO:1904851)	1.77121	0	Ex	GO_Biological_Process_2023	-1.90565	0	Ex	Ex_1 Ex_1	1	Positive Regulation Of Establishment Of Protein Localization To Telomere	Ex_Ex
1578	Positive Regulation Of Establishment Of Protein Localization To Telomere (GO:1904851)	1.77121	0	Ex	GO_Biological_Process_2023	1.71604	1	Ex	Ex_2 Ex_1	1	Positive Regulation Of Establishment Of Protein Localization To Telomere	Ex_Ex
1579	Positive Regulation Of Establishment Of Protein Localization To Telomere (GO:1904851)	1.77121	0	Ex	GO_Biological_Process_2023	-1.92822	0	In	In_1 Ex_1	1	Positive Regulation Of Establishment Of Protein Localization To Telomere	In_Ex
1580	Positive Regulation Of Establishment Of Protein Localization To Telomere (GO:1904851)	1.73105	1	In	GO_Biological_Process_2023	-1.90565	0	Ex	Ex_1 In_2	1	Positive Regulation Of Establishment Of Protein Localization To Telomere	Ex_In
1581	Positive Regulation Of Establishment Of Protein Localization To Telomere (GO:1904851)	1.73105	1	In	GO_Biological_Process_2023	1.71604	1	Ex	Ex_2 In_2	1	Positive Regulation Of Establishment Of Protein Localization To Telomere	Ex_In
1582	Positive Regulation Of Establishment Of Protein Localization To Telomere (GO:1904851)	1.73105	1	In	GO_Biological_Process_2023	-1.92822	0	In	In_1 In_2	1	Positive Regulation Of Establishment Of Protein Localization To Telomere	In_In
1583	Positive Regulation Of Establishment Of Protein Localization To Telomere (GO:1904851)	2.12466	0	Oli	GO_Biological_Process_2023	-1.90565	0	Ex	Ex_1 Oli_1	1	Positive Regulation Of Establishment Of Protein Localization To Telomere	Ex_Oli
1584	Positive Regulation Of Establishment Of Protein Localization To Telomere (GO:1904851)	2.12466	0	Oli	GO_Biological_Process_2023	1.71604	1	Ex	Ex_2 Oli_1	1	Positive Regulation Of Establishment Of Protein Localization To Telomere	Ex_Oli
1585	Positive Regulation Of Establishment Of Protein Localization To Telomere (GO:1904851)	2.12466	0	Oli	GO_Biological_Process_2023	-1.92822	0	In	In_1 Oli_1	1	Positive Regulation Of Establishment Of Protein Localization To Telomere	In_Oli
1586	Positive Regulation Of Establishment Of Protein Localization To Telomere (GO:1904851)	1.76963	1	Oli	GO_Biological_Process_2023	-1.90565	0	Ex	Ex_1 Oli_2	1	Positive Regulation Of Establishment Of Protein Localization To Telomere	Ex_Oli
1587	Positive Regulation Of Establishment Of Protein Localization To Telomere (GO:1904851)	1.76963	1	Oli	GO_Biological_Process_2023	1.71604	1	Ex	Ex_2 Oli_2	1	Positive Regulation Of Establishment Of Protein Localization To Telomere	Ex_Oli
1588	Positive Regulation Of Establishment Of Protein Localization To Telomere (GO:1904851)	1.76963	1	Oli	GO_Biological_Process_2023	-1.92822	0	In	In_1 Oli_2	1	Positive Regulation Of Establishment Of Protein Localization To Telomere	In_Oli
1589	Retina Homeostasis (GO:0001895)	1.83871	0	Mic	GO_Biological_Process_2023	1.68944	1	Ex	Ex_2 Mic_1	1	Retina Homeostasis	Ex_Mic
1590	Retina Homeostasis (GO:0001895)	1.83871	0	Mic	GO_Biological_Process_2023	1.91334	0	Oli	Oli_1 Mic_1	1	Retina Homeostasis	Oli_Mic
1591	Retina Homeostasis (GO:0001895)	-2.00933	1	Mic	GO_Biological_Process_2023	1.68944	1	Ex	Ex_2 Mic_2	1	Retina Homeostasis	Ex_Mic
1592	Retina Homeostasis (GO:0001895)	-2.00933	1	Mic	GO_Biological_Process_2023	1.91334	0	Oli	Oli_1 Mic_2	1	Retina Homeostasis	Oli_Mic
1593	Retina Homeostasis (GO:0001895)	1.80765	2	End	GO_Biological_Process_2023	1.68944	1	Ex	Ex_2 End_3	1	Retina Homeostasis	Ex_End
1594	Retina Homeostasis (GO:0001895)	1.80765	2	End	GO_Biological_Process_2023	1.91334	0	Oli	Oli_1 End_3	1	Retina Homeostasis	Oli_End
1595	Retina Homeostasis (GO:0001895)	1.74883	0	Ex	GO_Biological_Process_2023	1.68944	1	Ex	Ex_2 Ex_1	1	Retina Homeostasis	Ex_Ex
1596	Retina Homeostasis (GO:0001895)	1.74883	0	Ex	GO_Biological_Process_2023	1.91334	0	Oli	Oli_1 Ex_1	1	Retina Homeostasis	Oli_Ex
1597	Retina Homeostasis (GO:0001895)	1.85907	1	Oli	GO_Biological_Process_2023	1.68944	1	Ex	Ex_2 Oli_2	1	Retina Homeostasis	Ex_Oli
1598	Retina Homeostasis (GO:0001895)	1.85907	1	Oli	GO_Biological_Process_2023	1.91334	0	Oli	Oli_1 Oli_2	1	Retina Homeostasis	Oli_Oli
1599	Positive Regulation Of Establishment Of Protein Localization (GO:1904951)	1.83834	0	Mic	GO_Biological_Process_2023	-1.69411	0	Ex	Ex_1 Mic_1	1	Positive Regulation Of Establishment Of Protein Localization	Ex_Mic
1600	Positive Regulation Of Establishment Of Protein Localization (GO:1904951)	-1.74871	1	Mic	GO_Biological_Process_2023	-1.69411	0	Ex	Ex_1 Mic_2	1	Positive Regulation Of Establishment Of Protein Localization	Ex_Mic
1601	Positive Regulation Of Establishment Of Protein Localization (GO:1904951)	2.02153	0	Ast	GO_Biological_Process_2023	-1.69411	0	Ex	Ex_1 Ast_1	1	Positive Regulation Of Establishment Of Protein Localization	Ex_Ast
1602	Positive Regulation Of Establishment Of Protein Localization (GO:1904951)	2.18341	0	End	GO_Biological_Process_2023	-1.69411	0	Ex	Ex_1 End_1	1	Positive Regulation Of Establishment Of Protein Localization	Ex_End
1603	Positive Regulation Of Establishment Of Protein Localization (GO:1904951)	2.01165	0	OPC	GO_Biological_Process_2023	-1.69411	0	Ex	Ex_1 OPC_1	1	Positive Regulation Of Establishment Of Protein Localization	Ex_OPC
1604	Positive Regulation Of Establishment Of Protein Localization (GO:1904951)	2.03575	0	Oli	GO_Biological_Process_2023	-1.69411	0	Ex	Ex_1 Oli_1	1	Positive Regulation Of Establishment Of Protein Localization	Ex_Oli
1605	Positive Regulation Of Establishment Of Protein Localization (GO:1904951)	1.76434	1	Oli	GO_Biological_Process_2023	-1.69411	0	Ex	Ex_1 Oli_2	1	Positive Regulation Of Establishment Of Protein Localization	Ex_Oli
1606	Negative Regulation Of Intrinsic Apoptotic Signaling Pathway (GO:2001243)	1.83688	0	Mic	GO_Biological_Process_2023	1.94594	1	In	In_2 Mic_1	1	Negative Regulation Of Intrinsic Apoptotic Signaling Pathway	In_Mic
1607	Negative Regulation Of Intrinsic Apoptotic Signaling Pathway (GO:2001243)	1.83688	0	Mic	GO_Biological_Process_2023	2.08344	0	Ast	Ast_1 Mic_1	1	Negative Regulation Of Intrinsic Apoptotic Signaling Pathway	Ast_Mic
1608	Negative Regulation Of Intrinsic Apoptotic Signaling Pathway (GO:2001243)	-1.78342	1	Mic	GO_Biological_Process_2023	1.94594	1	In	In_2 Mic_2	1	Negative Regulation Of Intrinsic Apoptotic Signaling Pathway	In_Mic
1609	Negative Regulation Of Intrinsic Apoptotic Signaling Pathway (GO:2001243)	-1.78342	1	Mic	GO_Biological_Process_2023	2.08344	0	Ast	Ast_1 Mic_2	1	Negative Regulation Of Intrinsic Apoptotic Signaling Pathway	Ast_Mic
1610	Negative Regulation Of Intrinsic Apoptotic Signaling Pathway (GO:2001243)	1.91176	0	Ast	GO_Biological_Process_2023	1.94594	1	In	In_2 Ast_1	1	Negative Regulation Of Intrinsic Apoptotic Signaling Pathway	In_Ast
1611	Negative Regulation Of Intrinsic Apoptotic Signaling Pathway (GO:2001243)	1.91176	0	Ast	GO_Biological_Process_2023	2.08344	0	Ast	Ast_1 Ast_1	1	Negative Regulation Of Intrinsic Apoptotic Signaling Pathway	Ast_Ast
1612	Negative Regulation Of Intrinsic Apoptotic Signaling Pathway (GO:2001243)	2.12693	0	End	GO_Biological_Process_2023	1.94594	1	In	In_2 End_1	1	Negative Regulation Of Intrinsic Apoptotic Signaling Pathway	In_End
1613	Negative Regulation Of Intrinsic Apoptotic Signaling Pathway (GO:2001243)	2.12693	0	End	GO_Biological_Process_2023	2.08344	0	Ast	Ast_1 End_1	1	Negative Regulation Of Intrinsic Apoptotic Signaling Pathway	Ast_End
1614	Negative Regulation Of Intrinsic Apoptotic Signaling Pathway (GO:2001243)	-1.71948	1	End	GO_Biological_Process_2023	1.94594	1	In	In_2 End_2	1	Negative Regulation Of Intrinsic Apoptotic Signaling Pathway	In_End
1615	Negative Regulation Of Intrinsic Apoptotic Signaling Pathway (GO:2001243)	-1.71948	1	End	GO_Biological_Process_2023	2.08344	0	Ast	Ast_1 End_2	1	Negative Regulation Of Intrinsic Apoptotic Signaling Pathway	Ast_End
1616	Negative Regulation Of Intrinsic Apoptotic Signaling Pathway (GO:2001243)	1.85147	0	Ex	GO_Biological_Process_2023	1.94594	1	In	In_2 Ex_1	1	Negative Regulation Of Intrinsic Apoptotic Signaling Pathway	In_Ex
1617	Negative Regulation Of Intrinsic Apoptotic Signaling Pathway (GO:2001243)	1.85147	0	Ex	GO_Biological_Process_2023	2.08344	0	Ast	Ast_1 Ex_1	1	Negative Regulation Of Intrinsic Apoptotic Signaling Pathway	Ast_Ex
1618	Negative Regulation Of Intrinsic Apoptotic Signaling Pathway (GO:2001243)	1.74256	1	In	GO_Biological_Process_2023	1.94594	1	In	In_2 In_2	1	Negative Regulation Of Intrinsic Apoptotic Signaling Pathway	In_In
1619	Negative Regulation Of Intrinsic Apoptotic Signaling Pathway (GO:2001243)	1.74256	1	In	GO_Biological_Process_2023	2.08344	0	Ast	Ast_1 In_2	1	Negative Regulation Of Intrinsic Apoptotic Signaling Pathway	Ast_In
1620	Negative Regulation Of Intrinsic Apoptotic Signaling Pathway (GO:2001243)	1.64773	1	Oli	GO_Biological_Process_2023	1.94594	1	In	In_2 Oli_2	1	Negative Regulation Of Intrinsic Apoptotic Signaling Pathway	In_Oli
1621	Negative Regulation Of Intrinsic Apoptotic Signaling Pathway (GO:2001243)	1.64773	1	Oli	GO_Biological_Process_2023	2.08344	0	Ast	Ast_1 Oli_2	1	Negative Regulation Of Intrinsic Apoptotic Signaling Pathway	Ast_Oli
1622	rRNA Processing (GO:0006364)	1.83554	0	Mic	GO_Biological_Process_2023	1.95242	0	Mic	Mic_1 Mic_1	1	rRNA Processing	Mic_Mic
1623	rRNA Processing (GO:0006364)	-2.15703	1	Mic	GO_Biological_Process_2023	1.95242	0	Mic	Mic_1 Mic_2	1	rRNA Processing	Mic_Mic
1624	rRNA Processing (GO:0006364)	2.10341	0	End	GO_Biological_Process_2023	1.95242	0	Mic	Mic_1 End_1	1	rRNA Processing	Mic_End
1625	rRNA Processing (GO:0006364)	-1.93203	1	End	GO_Biological_Process_2023	1.95242	0	Mic	Mic_1 End_2	1	rRNA Processing	Mic_End
1626	rRNA Processing (GO:0006364)	1.80451	2	End	GO_Biological_Process_2023	1.95242	0	Mic	Mic_1 End_3	1	rRNA Processing	Mic_End
1627	rRNA Processing (GO:0006364)	1.85013	0	Ex	GO_Biological_Process_2023	1.95242	0	Mic	Mic_1 Ex_1	1	rRNA Processing	Mic_Ex
1628	rRNA Processing (GO:0006364)	-1.99262	1	Ex	GO_Biological_Process_2023	1.95242	0	Mic	Mic_1 Ex_2	1	rRNA Processing	Mic_Ex
1629	Copper Ion Homeostasis (GO:0055070)	1.81165	0	Mic	GO_Biological_Process_2023	1.78674	1	Ex	Ex_2 Mic_1	1	Copper Ion Homeostasis	Ex_Mic
1630	Regulation Of Proteasomal Protein Catabolic Process (GO:0061136)	1.79228	0	Mic	GO_Biological_Process_2023	1.80546	1	In	In_2 Mic_1	1	Regulation Of Proteasomal Protein Catabolic Process	In_Mic
1631	Regulation Of Proteasomal Protein Catabolic Process (GO:0061136)	-1.74832	1	Mic	GO_Biological_Process_2023	1.80546	1	In	In_2 Mic_2	1	Regulation Of Proteasomal Protein Catabolic Process	In_Mic
1632	Regulation Of Proteasomal Protein Catabolic Process (GO:0061136)	1.86475	2	End	GO_Biological_Process_2023	1.80546	1	In	In_2 End_3	1	Regulation Of Proteasomal Protein Catabolic Process	In_End
1633	Regulation Of Proteasomal Protein Catabolic Process (GO:0061136)	-1.76902	1	Ex	GO_Biological_Process_2023	1.80546	1	In	In_2 Ex_2	1	Regulation Of Proteasomal Protein Catabolic Process	In_Ex
1634	Regulation Of Telomere Maintenance Via Telomerase (GO:0032210)	1.79226	0	Mic	GO_Biological_Process_2023	1.88663	1	Mic	Mic_2 Mic_1	1	Regulation Of Telomere Maintenance Via Telomerase	Mic_Mic
1635	Regulation Of Telomere Maintenance Via Telomerase (GO:0032210)	-1.73825	1	Ex	GO_Biological_Process_2023	1.88663	1	Mic	Mic_2 Ex_2	1	Regulation Of Telomere Maintenance Via Telomerase	Mic_Ex
1636	Synapse Pruning (GO:0098883)	-1.85688	0	Mic	GO_Biological_Process_2023	2.01386	0	Mic	Mic_1 Mic_1	1	Synapse Pruning	Mic_Mic
1637	Peptide Antigen Assembly With MHC Protein Complex (GO:0002501)	-1.92513	0	Mic	GO_Biological_Process_2023	1.87443	0	Mic	Mic_1 Mic_1	1	Peptide Antigen Assembly With MHC Protein Complex	Mic_Mic
1638	Peptide Antigen Assembly With MHC Protein Complex (GO:0002501)	-1.94063	1	Mic	GO_Biological_Process_2023	1.87443	0	Mic	Mic_1 Mic_2	1	Peptide Antigen Assembly With MHC Protein Complex	Mic_Mic
1639	Peptide Antigen Assembly With MHC Class II Protein Complex (GO:0002503)	-1.92844	0	Mic	GO_Biological_Process_2023	1.84732	0	Mic	Mic_1 Mic_1	1	Peptide Antigen Assembly With MHC Class II Protein Complex	Mic_Mic
1640	Peptide Antigen Assembly With MHC Class II Protein Complex (GO:0002503)	-1.89186	1	Mic	GO_Biological_Process_2023	1.84732	0	Mic	Mic_1 Mic_2	1	Peptide Antigen Assembly With MHC Class II Protein Complex	Mic_Mic
1641	MHC Class II Protein Complex Assembly (GO:0002399)	-1.92844	0	Mic	GO_Biological_Process_2023	1.84732	0	Mic	Mic_1 Mic_1	1	MHC Class II Protein Complex Assembly	Mic_Mic
1642	MHC Class II Protein Complex Assembly (GO:0002399)	-1.89186	1	Mic	GO_Biological_Process_2023	1.84732	0	Mic	Mic_1 Mic_2	1	MHC Class II Protein Complex Assembly	Mic_Mic
1643	Immunoglobulin Production Involved In Immunoglobulin-Mediated Immune Response (GO:0002381)	-1.96862	0	Mic	GO_Biological_Process_2023	1.90312	0	Mic	Mic_1 Mic_1	1	Immunoglobulin Production Involved In Immunoglobulin-Mediated Immune Response	Mic_Mic
1644	Immunoglobulin Production Involved In Immunoglobulin-Mediated Immune Response (GO:0002381)	-1.88687	1	Mic	GO_Biological_Process_2023	1.90312	0	Mic	Mic_1 Mic_2	1	Immunoglobulin Production Involved In Immunoglobulin-Mediated Immune Response	Mic_Mic
1645	T Cell Mediated Immunity (GO:0002456)	-1.69934	1	Mic	GO_Biological_Process_2023	-2.02899	0	Mic	Mic_1 Mic_2	1	T Cell Mediated Immunity	Mic_Mic
1646	T Cell Mediated Immunity (GO:0002456)	-1.69934	1	Mic	GO_Biological_Process_2023	2.09673	1	Mic	Mic_2 Mic_2	1	T Cell Mediated Immunity	Mic_Mic
1647	Pyruvate Metabolic Process (GO:0006090)	-1.72028	1	Mic	GO_Biological_Process_2023	-1.75401	0	Ex	Ex_1 Mic_2	1	Pyruvate Metabolic Process	Ex_Mic
1648	Pyruvate Metabolic Process (GO:0006090)	-1.72028	1	Mic	GO_Biological_Process_2023	1.7009	1	Ex	Ex_2 Mic_2	1	Pyruvate Metabolic Process	Ex_Mic
1649	Pyruvate Metabolic Process (GO:0006090)	-1.72028	1	Mic	GO_Biological_Process_2023	-1.8103	0	In	In_1 Mic_2	1	Pyruvate Metabolic Process	In_Mic
1650	Pyruvate Metabolic Process (GO:0006090)	-1.72028	1	Mic	GO_Biological_Process_2023	1.94097	1	In	In_2 Mic_2	1	Pyruvate Metabolic Process	In_Mic
1651	Pyruvate Metabolic Process (GO:0006090)	1.7011	1	OPC	GO_Biological_Process_2023	-1.75401	0	Ex	Ex_1 OPC_2	1	Pyruvate Metabolic Process	Ex_OPC
1652	Pyruvate Metabolic Process (GO:0006090)	1.7011	1	OPC	GO_Biological_Process_2023	1.7009	1	Ex	Ex_2 OPC_2	1	Pyruvate Metabolic Process	Ex_OPC
1653	Pyruvate Metabolic Process (GO:0006090)	1.7011	1	OPC	GO_Biological_Process_2023	-1.8103	0	In	In_1 OPC_2	1	Pyruvate Metabolic Process	In_OPC
1654	Pyruvate Metabolic Process (GO:0006090)	1.7011	1	OPC	GO_Biological_Process_2023	1.94097	1	In	In_2 OPC_2	1	Pyruvate Metabolic Process	In_OPC
1655	Pyruvate Metabolic Process (GO:0006090)	1.93998	0	Ex	GO_Biological_Process_2023	-1.75401	0	Ex	Ex_1 Ex_1	1	Pyruvate Metabolic Process	Ex_Ex
1656	Pyruvate Metabolic Process (GO:0006090)	1.93998	0	Ex	GO_Biological_Process_2023	1.7009	1	Ex	Ex_2 Ex_1	1	Pyruvate Metabolic Process	Ex_Ex
1657	Pyruvate Metabolic Process (GO:0006090)	1.93998	0	Ex	GO_Biological_Process_2023	-1.8103	0	In	In_1 Ex_1	1	Pyruvate Metabolic Process	In_Ex
1658	Pyruvate Metabolic Process (GO:0006090)	1.93998	0	Ex	GO_Biological_Process_2023	1.94097	1	In	In_2 Ex_1	1	Pyruvate Metabolic Process	In_Ex
1659	Pyruvate Metabolic Process (GO:0006090)	-1.77803	1	Ex	GO_Biological_Process_2023	-1.75401	0	Ex	Ex_1 Ex_2	1	Pyruvate Metabolic Process	Ex_Ex
1660	Pyruvate Metabolic Process (GO:0006090)	-1.77803	1	Ex	GO_Biological_Process_2023	1.7009	1	Ex	Ex_2 Ex_2	1	Pyruvate Metabolic Process	Ex_Ex
1661	Pyruvate Metabolic Process (GO:0006090)	-1.77803	1	Ex	GO_Biological_Process_2023	-1.8103	0	In	In_1 Ex_2	1	Pyruvate Metabolic Process	In_Ex
1662	Pyruvate Metabolic Process (GO:0006090)	-1.77803	1	Ex	GO_Biological_Process_2023	1.94097	1	In	In_2 Ex_2	1	Pyruvate Metabolic Process	In_Ex
1663	Vacuolar Acidification (GO:0007035)	-1.72566	1	Mic	GO_Biological_Process_2023	-1.7733	0	Ex	Ex_1 Mic_2	1	Vacuolar Acidification	Ex_Mic
1664	Vacuolar Acidification (GO:0007035)	-1.72566	1	Mic	GO_Biological_Process_2023	-1.83321	0	In	In_1 Mic_2	1	Vacuolar Acidification	In_Mic
1665	Vacuolar Acidification (GO:0007035)	-1.72566	1	Mic	GO_Biological_Process_2023	1.94356	1	In	In_2 Mic_2	1	Vacuolar Acidification	In_Mic
1666	Vacuolar Acidification (GO:0007035)	-1.92667	0	OPC	GO_Biological_Process_2023	-1.7733	0	Ex	Ex_1 OPC_1	1	Vacuolar Acidification	Ex_OPC
1667	Vacuolar Acidification (GO:0007035)	-1.92667	0	OPC	GO_Biological_Process_2023	-1.83321	0	In	In_1 OPC_1	1	Vacuolar Acidification	In_OPC
1668	Vacuolar Acidification (GO:0007035)	-1.92667	0	OPC	GO_Biological_Process_2023	1.94356	1	In	In_2 OPC_1	1	Vacuolar Acidification	In_OPC
1669	Vacuolar Acidification (GO:0007035)	1.69689	0	Ex	GO_Biological_Process_2023	-1.7733	0	Ex	Ex_1 Ex_1	1	Vacuolar Acidification	Ex_Ex
1670	Vacuolar Acidification (GO:0007035)	1.69689	0	Ex	GO_Biological_Process_2023	-1.83321	0	In	In_1 Ex_1	1	Vacuolar Acidification	In_Ex
1671	Vacuolar Acidification (GO:0007035)	1.69689	0	Ex	GO_Biological_Process_2023	1.94356	1	In	In_2 Ex_1	1	Vacuolar Acidification	In_Ex
1672	Vacuolar Acidification (GO:0007035)	-1.93105	1	Ex	GO_Biological_Process_2023	-1.7733	0	Ex	Ex_1 Ex_2	1	Vacuolar Acidification	Ex_Ex
1673	Vacuolar Acidification (GO:0007035)	-1.93105	1	Ex	GO_Biological_Process_2023	-1.83321	0	In	In_1 Ex_2	1	Vacuolar Acidification	In_Ex
1674	Vacuolar Acidification (GO:0007035)	-1.93105	1	Ex	GO_Biological_Process_2023	1.94356	1	In	In_2 Ex_2	1	Vacuolar Acidification	In_Ex
1675	Vacuolar Acidification (GO:0007035)	1.67528	1	In	GO_Biological_Process_2023	-1.7733	0	Ex	Ex_1 In_2	1	Vacuolar Acidification	Ex_In
1676	Vacuolar Acidification (GO:0007035)	1.67528	1	In	GO_Biological_Process_2023	-1.83321	0	In	In_1 In_2	1	Vacuolar Acidification	In_In
1677	Vacuolar Acidification (GO:0007035)	1.67528	1	In	GO_Biological_Process_2023	1.94356	1	In	In_2 In_2	1	Vacuolar Acidification	In_In
1678	Protein Insertion Into Mitochondrial Membrane (GO:0051204)	-1.73247	1	Mic	GO_Biological_Process_2023	1.81975	1	In	In_2 Mic_2	1	Protein Insertion Into Mitochondrial Membrane	In_Mic
1679	Protein Insertion Into Mitochondrial Membrane (GO:0051204)	1.92123	0	Ex	GO_Biological_Process_2023	1.81975	1	In	In_2 Ex_1	1	Protein Insertion Into Mitochondrial Membrane	In_Ex
1680	Protein Insertion Into Mitochondrial Membrane (GO:0051204)	-1.8084	1	Ex	GO_Biological_Process_2023	1.81975	1	In	In_2 Ex_2	1	Protein Insertion Into Mitochondrial Membrane	In_Ex
1681	Protein Targeting To Mitochondrion (GO:0006626)	-1.74946	1	Mic	GO_Biological_Process_2023	1.76929	1	In	In_2 Mic_2	1	Protein Targeting To Mitochondrion	In_Mic
1682	Protein Targeting To Mitochondrion (GO:0006626)	1.8074	2	End	GO_Biological_Process_2023	1.76929	1	In	In_2 End_3	1	Protein Targeting To Mitochondrion	In_End
1683	Protein Targeting To Mitochondrion (GO:0006626)	1.8754	0	Ex	GO_Biological_Process_2023	1.76929	1	In	In_2 Ex_1	1	Protein Targeting To Mitochondrion	In_Ex
1684	Protein Targeting To Mitochondrion (GO:0006626)	-1.89163	1	Ex	GO_Biological_Process_2023	1.76929	1	In	In_2 Ex_2	1	Protein Targeting To Mitochondrion	In_Ex
1685	Antigen Processing And Presentation Of Peptide Antigen Via MHC Class Ib (GO:0002428)	-1.75398	1	Mic	GO_Biological_Process_2023	2.00165	1	Mic	Mic_2 Mic_2	1	Antigen Processing And Presentation Of Peptide Antigen Via MHC Class Ib	Mic_Mic
1686	Antigen Processing And Presentation Of Peptide Antigen Via MHC Class Ib (GO:0002428)	-2.10426	1	Ast	GO_Biological_Process_2023	2.00165	1	Mic	Mic_2 Ast_2	1	Antigen Processing And Presentation Of Peptide Antigen Via MHC Class Ib	Mic_Ast
1687	Antigen Processing And Presentation Of Peptide Antigen Via MHC Class Ib (GO:0002428)	-1.74541	1	End	GO_Biological_Process_2023	2.00165	1	Mic	Mic_2 End_2	1	Antigen Processing And Presentation Of Peptide Antigen Via MHC Class Ib	Mic_End
1688	Antigen Processing And Presentation Of Endogenous Peptide Antigen Via MHC Class I Via ER Pathway, TAP-independent (GO:0002486)	-1.75398	1	Mic	GO_Biological_Process_2023	2.00165	1	Mic	Mic_2 Mic_2	1	Antigen Processing And Presentation Of Endogenous Peptide Antigen Via MHC Class I Via ER Pathway, TAP-independent	Mic_Mic
1689	Antigen Processing And Presentation Of Endogenous Peptide Antigen Via MHC Class I Via ER Pathway, TAP-independent (GO:0002486)	-2.10426	1	Ast	GO_Biological_Process_2023	2.00165	1	Mic	Mic_2 Ast_2	1	Antigen Processing And Presentation Of Endogenous Peptide Antigen Via MHC Class I Via ER Pathway, TAP-independent	Mic_Ast
1690	Antigen Processing And Presentation Of Endogenous Peptide Antigen Via MHC Class I Via ER Pathway, TAP-independent (GO:0002486)	-1.74541	1	End	GO_Biological_Process_2023	2.00165	1	Mic	Mic_2 End_2	1	Antigen Processing And Presentation Of Endogenous Peptide Antigen Via MHC Class I Via ER Pathway, TAP-independent	Mic_End
1691	Antigen Processing And Presentation Of Endogenous Peptide Antigen Via MHC Class Ib (GO:0002476)	-1.75398	1	Mic	GO_Biological_Process_2023	2.00165	1	Mic	Mic_2 Mic_2	1	Antigen Processing And Presentation Of Endogenous Peptide Antigen Via MHC Class Ib	Mic_Mic
1692	Antigen Processing And Presentation Of Endogenous Peptide Antigen Via MHC Class Ib (GO:0002476)	-2.10426	1	Ast	GO_Biological_Process_2023	2.00165	1	Mic	Mic_2 Ast_2	1	Antigen Processing And Presentation Of Endogenous Peptide Antigen Via MHC Class Ib	Mic_Ast
1693	Antigen Processing And Presentation Of Endogenous Peptide Antigen Via MHC Class Ib (GO:0002476)	-1.74541	1	End	GO_Biological_Process_2023	2.00165	1	Mic	Mic_2 End_2	1	Antigen Processing And Presentation Of Endogenous Peptide Antigen Via MHC Class Ib	Mic_End
1694	Antigen Processing And Presentation Of Endogenous Peptide Antigen Via MHC Class I Via ER Pathway (GO:0002484)	-1.75398	1	Mic	GO_Biological_Process_2023	2.00165	1	Mic	Mic_2 Mic_2	1	Antigen Processing And Presentation Of Endogenous Peptide Antigen Via MHC Class I Via ER Pathway	Mic_Mic
1695	Antigen Processing And Presentation Of Endogenous Peptide Antigen Via MHC Class I Via ER Pathway (GO:0002484)	-2.10426	1	Ast	GO_Biological_Process_2023	2.00165	1	Mic	Mic_2 Ast_2	1	Antigen Processing And Presentation Of Endogenous Peptide Antigen Via MHC Class I Via ER Pathway	Mic_Ast
1696	Antigen Processing And Presentation Of Endogenous Peptide Antigen Via MHC Class I Via ER Pathway (GO:0002484)	-1.74541	1	End	GO_Biological_Process_2023	2.00165	1	Mic	Mic_2 End_2	1	Antigen Processing And Presentation Of Endogenous Peptide Antigen Via MHC Class I Via ER Pathway	Mic_End
1697	Proton Transmembrane Transport (GO:1902600)	-1.75908	1	Mic	GO_Biological_Process_2023	-1.86104	0	Ex	Ex_1 Mic_2	1	Proton Transmembrane Transport	Ex_Mic
1698	Proton Transmembrane Transport (GO:1902600)	-1.75908	1	Mic	GO_Biological_Process_2023	1.72396	1	Ex	Ex_2 Mic_2	1	Proton Transmembrane Transport	Ex_Mic
1699	Proton Transmembrane Transport (GO:1902600)	-1.75908	1	Mic	GO_Biological_Process_2023	-1.98024	0	In	In_1 Mic_2	1	Proton Transmembrane Transport	In_Mic
1700	Proton Transmembrane Transport (GO:1902600)	-1.75908	1	Mic	GO_Biological_Process_2023	2.00131	1	In	In_2 Mic_2	1	Proton Transmembrane Transport	In_Mic
1701	Proton Transmembrane Transport (GO:1902600)	-1.93566	0	OPC	GO_Biological_Process_2023	-1.86104	0	Ex	Ex_1 OPC_1	1	Proton Transmembrane Transport	Ex_OPC
1702	Proton Transmembrane Transport (GO:1902600)	-1.93566	0	OPC	GO_Biological_Process_2023	1.72396	1	Ex	Ex_2 OPC_1	1	Proton Transmembrane Transport	Ex_OPC
1703	Proton Transmembrane Transport (GO:1902600)	-1.93566	0	OPC	GO_Biological_Process_2023	-1.98024	0	In	In_1 OPC_1	1	Proton Transmembrane Transport	In_OPC
1704	Proton Transmembrane Transport (GO:1902600)	-1.93566	0	OPC	GO_Biological_Process_2023	2.00131	1	In	In_2 OPC_1	1	Proton Transmembrane Transport	In_OPC
1705	Proton Transmembrane Transport (GO:1902600)	1.70798	1	OPC	GO_Biological_Process_2023	-1.86104	0	Ex	Ex_1 OPC_2	1	Proton Transmembrane Transport	Ex_OPC
1706	Proton Transmembrane Transport (GO:1902600)	1.70798	1	OPC	GO_Biological_Process_2023	1.72396	1	Ex	Ex_2 OPC_2	1	Proton Transmembrane Transport	Ex_OPC
1707	Proton Transmembrane Transport (GO:1902600)	1.70798	1	OPC	GO_Biological_Process_2023	-1.98024	0	In	In_1 OPC_2	1	Proton Transmembrane Transport	In_OPC
1708	Proton Transmembrane Transport (GO:1902600)	1.70798	1	OPC	GO_Biological_Process_2023	2.00131	1	In	In_2 OPC_2	1	Proton Transmembrane Transport	In_OPC
1709	Proton Transmembrane Transport (GO:1902600)	2.09364	0	Ex	GO_Biological_Process_2023	-1.86104	0	Ex	Ex_1 Ex_1	1	Proton Transmembrane Transport	Ex_Ex
1710	Proton Transmembrane Transport (GO:1902600)	2.09364	0	Ex	GO_Biological_Process_2023	1.72396	1	Ex	Ex_2 Ex_1	1	Proton Transmembrane Transport	Ex_Ex
1711	Proton Transmembrane Transport (GO:1902600)	2.09364	0	Ex	GO_Biological_Process_2023	-1.98024	0	In	In_1 Ex_1	1	Proton Transmembrane Transport	In_Ex
1712	Proton Transmembrane Transport (GO:1902600)	2.09364	0	Ex	GO_Biological_Process_2023	2.00131	1	In	In_2 Ex_1	1	Proton Transmembrane Transport	In_Ex
1713	Proton Transmembrane Transport (GO:1902600)	-1.95264	1	Ex	GO_Biological_Process_2023	-1.86104	0	Ex	Ex_1 Ex_2	1	Proton Transmembrane Transport	Ex_Ex
1714	Proton Transmembrane Transport (GO:1902600)	-1.95264	1	Ex	GO_Biological_Process_2023	1.72396	1	Ex	Ex_2 Ex_2	1	Proton Transmembrane Transport	Ex_Ex
1715	Proton Transmembrane Transport (GO:1902600)	-1.95264	1	Ex	GO_Biological_Process_2023	-1.98024	0	In	In_1 Ex_2	1	Proton Transmembrane Transport	In_Ex
1716	Proton Transmembrane Transport (GO:1902600)	-1.95264	1	Ex	GO_Biological_Process_2023	2.00131	1	In	In_2 Ex_2	1	Proton Transmembrane Transport	In_Ex
1717	Proton Transmembrane Transport (GO:1902600)	1.79359	1	In	GO_Biological_Process_2023	-1.86104	0	Ex	Ex_1 In_2	1	Proton Transmembrane Transport	Ex_In
1718	Proton Transmembrane Transport (GO:1902600)	1.79359	1	In	GO_Biological_Process_2023	1.72396	1	Ex	Ex_2 In_2	1	Proton Transmembrane Transport	Ex_In
1719	Proton Transmembrane Transport (GO:1902600)	1.79359	1	In	GO_Biological_Process_2023	-1.98024	0	In	In_1 In_2	1	Proton Transmembrane Transport	In_In
1720	Proton Transmembrane Transport (GO:1902600)	1.79359	1	In	GO_Biological_Process_2023	2.00131	1	In	In_2 In_2	1	Proton Transmembrane Transport	In_In
1721	Negative Regulation Of Proteolysis Involved In Protein Catabolic Process (GO:1903051)	-1.77148	1	Mic	GO_Biological_Process_2023	1.77727	0	Oli	Oli_1 Mic_2	1	Negative Regulation Of Proteolysis Involved In Protein Catabolic Process	Oli_Mic
1722	Negative Regulation Of Proteolysis Involved In Protein Catabolic Process (GO:1903051)	-1.76827	1	End	GO_Biological_Process_2023	1.77727	0	Oli	Oli_1 End_2	1	Negative Regulation Of Proteolysis Involved In Protein Catabolic Process	Oli_End
1723	Maturation Of SSU-rRNA (GO:0030490)	-1.77302	1	Mic	GO_Biological_Process_2023	1.99818	0	Mic	Mic_1 Mic_2	1	Maturation Of SSU-rRNA	Mic_Mic
1724	Maturation Of SSU-rRNA (GO:0030490)	1.86496	0	End	GO_Biological_Process_2023	1.99818	0	Mic	Mic_1 End_1	1	Maturation Of SSU-rRNA	Mic_End
1725	Maturation Of SSU-rRNA (GO:0030490)	-1.91882	1	Ex	GO_Biological_Process_2023	1.99818	0	Mic	Mic_1 Ex_2	1	Maturation Of SSU-rRNA	Mic_Ex
1726	Formation Of Cytoplasmic Translation Initiation Complex (GO:0001732)	-1.7799	1	Mic	GO_Biological_Process_2023	-1.74145	0	In	In_1 Mic_2	1	Formation Of Cytoplasmic Translation Initiation Complex	In_Mic
1727	Formation Of Cytoplasmic Translation Initiation Complex (GO:0001732)	1.87899	0	End	GO_Biological_Process_2023	-1.74145	0	In	In_1 End_1	1	Formation Of Cytoplasmic Translation Initiation Complex	In_End
1728	Formation Of Cytoplasmic Translation Initiation Complex (GO:0001732)	1.73285	2	End	GO_Biological_Process_2023	-1.74145	0	In	In_1 End_3	1	Formation Of Cytoplasmic Translation Initiation Complex	In_End
1729	Formation Of Cytoplasmic Translation Initiation Complex (GO:0001732)	-1.70476	1	Ex	GO_Biological_Process_2023	-1.74145	0	In	In_1 Ex_2	1	Formation Of Cytoplasmic Translation Initiation Complex	In_Ex
1730	Formation Of Cytoplasmic Translation Initiation Complex (GO:0001732)	1.74785	1	Oli	GO_Biological_Process_2023	-1.74145	0	In	In_1 Oli_2	1	Formation Of Cytoplasmic Translation Initiation Complex	In_Oli
1731	Establishment Of Protein Localization To Mitochondrion (GO:0072655)	-1.7964	1	Mic	GO_Biological_Process_2023	-1.75123	0	In	In_1 Mic_2	1	Establishment Of Protein Localization To Mitochondrion	In_Mic
1732	Establishment Of Protein Localization To Mitochondrion (GO:0072655)	-1.7964	1	Mic	GO_Biological_Process_2023	1.81993	1	In	In_2 Mic_2	1	Establishment Of Protein Localization To Mitochondrion	In_Mic
1733	Establishment Of Protein Localization To Mitochondrion (GO:0072655)	1.73478	2	End	GO_Biological_Process_2023	-1.75123	0	In	In_1 End_3	1	Establishment Of Protein Localization To Mitochondrion	In_End
1734	Establishment Of Protein Localization To Mitochondrion (GO:0072655)	1.73478	2	End	GO_Biological_Process_2023	1.81993	1	In	In_2 End_3	1	Establishment Of Protein Localization To Mitochondrion	In_End
1735	Establishment Of Protein Localization To Mitochondrion (GO:0072655)	2.02723	0	Ex	GO_Biological_Process_2023	-1.75123	0	In	In_1 Ex_1	1	Establishment Of Protein Localization To Mitochondrion	In_Ex
1736	Establishment Of Protein Localization To Mitochondrion (GO:0072655)	2.02723	0	Ex	GO_Biological_Process_2023	1.81993	1	In	In_2 Ex_1	1	Establishment Of Protein Localization To Mitochondrion	In_Ex
1737	Establishment Of Protein Localization To Mitochondrion (GO:0072655)	-1.95792	1	Ex	GO_Biological_Process_2023	-1.75123	0	In	In_1 Ex_2	1	Establishment Of Protein Localization To Mitochondrion	In_Ex
1738	Establishment Of Protein Localization To Mitochondrion (GO:0072655)	-1.95792	1	Ex	GO_Biological_Process_2023	1.81993	1	In	In_2 Ex_2	1	Establishment Of Protein Localization To Mitochondrion	In_Ex
1739	Establishment Of Protein Localization To Mitochondrion (GO:0072655)	1.65998	1	Oli	GO_Biological_Process_2023	-1.75123	0	In	In_1 Oli_2	1	Establishment Of Protein Localization To Mitochondrion	In_Oli
1740	Establishment Of Protein Localization To Mitochondrion (GO:0072655)	1.65998	1	Oli	GO_Biological_Process_2023	1.81993	1	In	In_2 Oli_2	1	Establishment Of Protein Localization To Mitochondrion	In_Oli
1741	Mitochondrial Transport (GO:0006839)	-1.79885	1	Mic	GO_Biological_Process_2023	-1.71988	0	Ex	Ex_1 Mic_2	1	Mitochondrial Transport	Ex_Mic
1742	Mitochondrial Transport (GO:0006839)	-1.79885	1	Mic	GO_Biological_Process_2023	-1.76911	1	Oli	Oli_2 Mic_2	1	Mitochondrial Transport	Oli_Mic
1743	Mitochondrial Transport (GO:0006839)	-1.79885	1	Mic	GO_Biological_Process_2023	-1.75846	0	In	In_1 Mic_2	1	Mitochondrial Transport	In_Mic
1744	Mitochondrial Transport (GO:0006839)	-1.79885	1	Mic	GO_Biological_Process_2023	1.80136	1	In	In_2 Mic_2	1	Mitochondrial Transport	In_Mic
1745	Mitochondrial Transport (GO:0006839)	1.78509	2	End	GO_Biological_Process_2023	-1.71988	0	Ex	Ex_1 End_3	1	Mitochondrial Transport	Ex_End
1746	Mitochondrial Transport (GO:0006839)	1.78509	2	End	GO_Biological_Process_2023	-1.76911	1	Oli	Oli_2 End_3	1	Mitochondrial Transport	Oli_End
1747	Mitochondrial Transport (GO:0006839)	1.78509	2	End	GO_Biological_Process_2023	-1.75846	0	In	In_1 End_3	1	Mitochondrial Transport	In_End
1748	Mitochondrial Transport (GO:0006839)	1.78509	2	End	GO_Biological_Process_2023	1.80136	1	In	In_2 End_3	1	Mitochondrial Transport	In_End
1749	Mitochondrial Transport (GO:0006839)	1.93945	0	Ex	GO_Biological_Process_2023	-1.71988	0	Ex	Ex_1 Ex_1	1	Mitochondrial Transport	Ex_Ex
1750	Mitochondrial Transport (GO:0006839)	1.93945	0	Ex	GO_Biological_Process_2023	-1.76911	1	Oli	Oli_2 Ex_1	1	Mitochondrial Transport	Oli_Ex
1751	Mitochondrial Transport (GO:0006839)	1.93945	0	Ex	GO_Biological_Process_2023	-1.75846	0	In	In_1 Ex_1	1	Mitochondrial Transport	In_Ex
1752	Mitochondrial Transport (GO:0006839)	1.93945	0	Ex	GO_Biological_Process_2023	1.80136	1	In	In_2 Ex_1	1	Mitochondrial Transport	In_Ex
1753	Mitochondrial Transport (GO:0006839)	-1.91724	1	Ex	GO_Biological_Process_2023	-1.71988	0	Ex	Ex_1 Ex_2	1	Mitochondrial Transport	Ex_Ex
1754	Mitochondrial Transport (GO:0006839)	-1.91724	1	Ex	GO_Biological_Process_2023	-1.76911	1	Oli	Oli_2 Ex_2	1	Mitochondrial Transport	Oli_Ex
1755	Mitochondrial Transport (GO:0006839)	-1.91724	1	Ex	GO_Biological_Process_2023	-1.75846	0	In	In_1 Ex_2	1	Mitochondrial Transport	In_Ex
1756	Mitochondrial Transport (GO:0006839)	-1.91724	1	Ex	GO_Biological_Process_2023	1.80136	1	In	In_2 Ex_2	1	Mitochondrial Transport	In_Ex
1757	Mitochondrial Transport (GO:0006839)	1.66806	1	Oli	GO_Biological_Process_2023	-1.71988	0	Ex	Ex_1 Oli_2	1	Mitochondrial Transport	Ex_Oli
1758	Mitochondrial Transport (GO:0006839)	1.66806	1	Oli	GO_Biological_Process_2023	-1.76911	1	Oli	Oli_2 Oli_2	1	Mitochondrial Transport	Oli_Oli
1759	Mitochondrial Transport (GO:0006839)	1.66806	1	Oli	GO_Biological_Process_2023	-1.75846	0	In	In_1 Oli_2	1	Mitochondrial Transport	In_Oli
1760	Mitochondrial Transport (GO:0006839)	1.66806	1	Oli	GO_Biological_Process_2023	1.80136	1	In	In_2 Oli_2	1	Mitochondrial Transport	In_Oli
1761	Mitochondrial Electron Transport, Ubiquinol To Cytochrome C (GO:0006122)	-1.80392	1	Mic	GO_Biological_Process_2023	-1.88673	0	Ex	Ex_1 Mic_2	1	Mitochondrial Electron Transport, Ubiquinol To Cytochrome C	Ex_Mic
1762	Mitochondrial Electron Transport, Ubiquinol To Cytochrome C (GO:0006122)	-1.80392	1	Mic	GO_Biological_Process_2023	-1.76075	1	Oli	Oli_2 Mic_2	1	Mitochondrial Electron Transport, Ubiquinol To Cytochrome C	Oli_Mic
1763	Mitochondrial Electron Transport, Ubiquinol To Cytochrome C (GO:0006122)	-1.80392	1	Mic	GO_Biological_Process_2023	-2.0157	0	In	In_1 Mic_2	1	Mitochondrial Electron Transport, Ubiquinol To Cytochrome C	In_Mic
1764	Mitochondrial Electron Transport, Ubiquinol To Cytochrome C (GO:0006122)	-1.80392	1	Mic	GO_Biological_Process_2023	1.94456	1	In	In_2 Mic_2	1	Mitochondrial Electron Transport, Ubiquinol To Cytochrome C	In_Mic
1765	Mitochondrial Electron Transport, Ubiquinol To Cytochrome C (GO:0006122)	1.76174	2	End	GO_Biological_Process_2023	-1.88673	0	Ex	Ex_1 End_3	1	Mitochondrial Electron Transport, Ubiquinol To Cytochrome C	Ex_End
1766	Mitochondrial Electron Transport, Ubiquinol To Cytochrome C (GO:0006122)	1.76174	2	End	GO_Biological_Process_2023	-1.76075	1	Oli	Oli_2 End_3	1	Mitochondrial Electron Transport, Ubiquinol To Cytochrome C	Oli_End
1767	Mitochondrial Electron Transport, Ubiquinol To Cytochrome C (GO:0006122)	1.76174	2	End	GO_Biological_Process_2023	-2.0157	0	In	In_1 End_3	1	Mitochondrial Electron Transport, Ubiquinol To Cytochrome C	In_End
1768	Mitochondrial Electron Transport, Ubiquinol To Cytochrome C (GO:0006122)	1.76174	2	End	GO_Biological_Process_2023	1.94456	1	In	In_2 End_3	1	Mitochondrial Electron Transport, Ubiquinol To Cytochrome C	In_End
1769	Mitochondrial Electron Transport, Ubiquinol To Cytochrome C (GO:0006122)	-1.72813	0	OPC	GO_Biological_Process_2023	-1.88673	0	Ex	Ex_1 OPC_1	1	Mitochondrial Electron Transport, Ubiquinol To Cytochrome C	Ex_OPC
1770	Mitochondrial Electron Transport, Ubiquinol To Cytochrome C (GO:0006122)	-1.72813	0	OPC	GO_Biological_Process_2023	-1.76075	1	Oli	Oli_2 OPC_1	1	Mitochondrial Electron Transport, Ubiquinol To Cytochrome C	Oli_OPC
1771	Mitochondrial Electron Transport, Ubiquinol To Cytochrome C (GO:0006122)	-1.72813	0	OPC	GO_Biological_Process_2023	-2.0157	0	In	In_1 OPC_1	1	Mitochondrial Electron Transport, Ubiquinol To Cytochrome C	In_OPC
1772	Mitochondrial Electron Transport, Ubiquinol To Cytochrome C (GO:0006122)	-1.72813	0	OPC	GO_Biological_Process_2023	1.94456	1	In	In_2 OPC_1	1	Mitochondrial Electron Transport, Ubiquinol To Cytochrome C	In_OPC
1773	Mitochondrial Electron Transport, Ubiquinol To Cytochrome C (GO:0006122)	1.77377	0	Ex	GO_Biological_Process_2023	-1.88673	0	Ex	Ex_1 Ex_1	1	Mitochondrial Electron Transport, Ubiquinol To Cytochrome C	Ex_Ex
1774	Mitochondrial Electron Transport, Ubiquinol To Cytochrome C (GO:0006122)	1.77377	0	Ex	GO_Biological_Process_2023	-1.76075	1	Oli	Oli_2 Ex_1	1	Mitochondrial Electron Transport, Ubiquinol To Cytochrome C	Oli_Ex
1775	Mitochondrial Electron Transport, Ubiquinol To Cytochrome C (GO:0006122)	1.77377	0	Ex	GO_Biological_Process_2023	-2.0157	0	In	In_1 Ex_1	1	Mitochondrial Electron Transport, Ubiquinol To Cytochrome C	In_Ex
1776	Mitochondrial Electron Transport, Ubiquinol To Cytochrome C (GO:0006122)	1.77377	0	Ex	GO_Biological_Process_2023	1.94456	1	In	In_2 Ex_1	1	Mitochondrial Electron Transport, Ubiquinol To Cytochrome C	In_Ex
1777	Mitochondrial Electron Transport, Ubiquinol To Cytochrome C (GO:0006122)	-1.85475	1	Ex	GO_Biological_Process_2023	-1.88673	0	Ex	Ex_1 Ex_2	1	Mitochondrial Electron Transport, Ubiquinol To Cytochrome C	Ex_Ex
1778	Mitochondrial Electron Transport, Ubiquinol To Cytochrome C (GO:0006122)	-1.85475	1	Ex	GO_Biological_Process_2023	-1.76075	1	Oli	Oli_2 Ex_2	1	Mitochondrial Electron Transport, Ubiquinol To Cytochrome C	Oli_Ex
1779	Mitochondrial Electron Transport, Ubiquinol To Cytochrome C (GO:0006122)	-1.85475	1	Ex	GO_Biological_Process_2023	-2.0157	0	In	In_1 Ex_2	1	Mitochondrial Electron Transport, Ubiquinol To Cytochrome C	In_Ex
1780	Mitochondrial Electron Transport, Ubiquinol To Cytochrome C (GO:0006122)	-1.85475	1	Ex	GO_Biological_Process_2023	1.94456	1	In	In_2 Ex_2	1	Mitochondrial Electron Transport, Ubiquinol To Cytochrome C	In_Ex
1781	Mitochondrial Electron Transport, Ubiquinol To Cytochrome C (GO:0006122)	1.69249	1	In	GO_Biological_Process_2023	-1.88673	0	Ex	Ex_1 In_2	1	Mitochondrial Electron Transport, Ubiquinol To Cytochrome C	Ex_In
1782	Mitochondrial Electron Transport, Ubiquinol To Cytochrome C (GO:0006122)	1.69249	1	In	GO_Biological_Process_2023	-1.76075	1	Oli	Oli_2 In_2	1	Mitochondrial Electron Transport, Ubiquinol To Cytochrome C	Oli_In
1783	Mitochondrial Electron Transport, Ubiquinol To Cytochrome C (GO:0006122)	1.69249	1	In	GO_Biological_Process_2023	-2.0157	0	In	In_1 In_2	1	Mitochondrial Electron Transport, Ubiquinol To Cytochrome C	In_In
1784	Mitochondrial Electron Transport, Ubiquinol To Cytochrome C (GO:0006122)	1.69249	1	In	GO_Biological_Process_2023	1.94456	1	In	In_2 In_2	1	Mitochondrial Electron Transport, Ubiquinol To Cytochrome C	In_In
1785	Mitochondrial Electron Transport, Ubiquinol To Cytochrome C (GO:0006122)	1.67898	1	Oli	GO_Biological_Process_2023	-1.88673	0	Ex	Ex_1 Oli_2	1	Mitochondrial Electron Transport, Ubiquinol To Cytochrome C	Ex_Oli
1786	Mitochondrial Electron Transport, Ubiquinol To Cytochrome C (GO:0006122)	1.67898	1	Oli	GO_Biological_Process_2023	-1.76075	1	Oli	Oli_2 Oli_2	1	Mitochondrial Electron Transport, Ubiquinol To Cytochrome C	Oli_Oli
1787	Mitochondrial Electron Transport, Ubiquinol To Cytochrome C (GO:0006122)	1.67898	1	Oli	GO_Biological_Process_2023	-2.0157	0	In	In_1 Oli_2	1	Mitochondrial Electron Transport, Ubiquinol To Cytochrome C	In_Oli
1788	Mitochondrial Electron Transport, Ubiquinol To Cytochrome C (GO:0006122)	1.67898	1	Oli	GO_Biological_Process_2023	1.94456	1	In	In_2 Oli_2	1	Mitochondrial Electron Transport, Ubiquinol To Cytochrome C	In_Oli
1789	Mitochondrial Gene Expression (GO:0140053)	-1.8097	1	Mic	GO_Biological_Process_2023	-1.86495	0	Ex	Ex_1 Mic_2	1	Mitochondrial Gene Expression	Ex_Mic
1790	Mitochondrial Gene Expression (GO:0140053)	-1.8097	1	Mic	GO_Biological_Process_2023	-1.81289	0	In	In_1 Mic_2	1	Mitochondrial Gene Expression	In_Mic
1791	Mitochondrial Gene Expression (GO:0140053)	-1.8097	1	Mic	GO_Biological_Process_2023	1.78673	1	In	In_2 Mic_2	1	Mitochondrial Gene Expression	In_Mic
1792	Mitochondrial Gene Expression (GO:0140053)	-1.84203	1	End	GO_Biological_Process_2023	-1.86495	0	Ex	Ex_1 End_2	1	Mitochondrial Gene Expression	Ex_End
1793	Mitochondrial Gene Expression (GO:0140053)	-1.84203	1	End	GO_Biological_Process_2023	-1.81289	0	In	In_1 End_2	1	Mitochondrial Gene Expression	In_End
1794	Mitochondrial Gene Expression (GO:0140053)	-1.84203	1	End	GO_Biological_Process_2023	1.78673	1	In	In_2 End_2	1	Mitochondrial Gene Expression	In_End
1795	Mitochondrial Gene Expression (GO:0140053)	1.92301	2	End	GO_Biological_Process_2023	-1.86495	0	Ex	Ex_1 End_3	1	Mitochondrial Gene Expression	Ex_End
1796	Mitochondrial Gene Expression (GO:0140053)	1.92301	2	End	GO_Biological_Process_2023	-1.81289	0	In	In_1 End_3	1	Mitochondrial Gene Expression	In_End
1797	Mitochondrial Gene Expression (GO:0140053)	1.92301	2	End	GO_Biological_Process_2023	1.78673	1	In	In_2 End_3	1	Mitochondrial Gene Expression	In_End
1798	Mitochondrial Gene Expression (GO:0140053)	2.20387	0	Ex	GO_Biological_Process_2023	-1.86495	0	Ex	Ex_1 Ex_1	1	Mitochondrial Gene Expression	Ex_Ex
1799	Mitochondrial Gene Expression (GO:0140053)	2.20387	0	Ex	GO_Biological_Process_2023	-1.81289	0	In	In_1 Ex_1	1	Mitochondrial Gene Expression	In_Ex
1800	Mitochondrial Gene Expression (GO:0140053)	2.20387	0	Ex	GO_Biological_Process_2023	1.78673	1	In	In_2 Ex_1	1	Mitochondrial Gene Expression	In_Ex
1801	Mitochondrial Gene Expression (GO:0140053)	-2.21466	1	Ex	GO_Biological_Process_2023	-1.86495	0	Ex	Ex_1 Ex_2	1	Mitochondrial Gene Expression	Ex_Ex
1802	Mitochondrial Gene Expression (GO:0140053)	-2.21466	1	Ex	GO_Biological_Process_2023	-1.81289	0	In	In_1 Ex_2	1	Mitochondrial Gene Expression	In_Ex
1803	Mitochondrial Gene Expression (GO:0140053)	-2.21466	1	Ex	GO_Biological_Process_2023	1.78673	1	In	In_2 Ex_2	1	Mitochondrial Gene Expression	In_Ex
1804	Mitochondrial Gene Expression (GO:0140053)	1.69745	1	Oli	GO_Biological_Process_2023	-1.86495	0	Ex	Ex_1 Oli_2	1	Mitochondrial Gene Expression	Ex_Oli
1805	Mitochondrial Gene Expression (GO:0140053)	1.69745	1	Oli	GO_Biological_Process_2023	-1.81289	0	In	In_1 Oli_2	1	Mitochondrial Gene Expression	In_Oli
1806	Mitochondrial Gene Expression (GO:0140053)	1.69745	1	Oli	GO_Biological_Process_2023	1.78673	1	In	In_2 Oli_2	1	Mitochondrial Gene Expression	In_Oli
1807	Ribosomal Large Subunit Assembly (GO:0000027)	-1.84276	1	Mic	GO_Biological_Process_2023	-1.80015	0	Ex	Ex_1 Mic_2	1	Ribosomal Large Subunit Assembly	Ex_Mic
1808	Ribosomal Large Subunit Assembly (GO:0000027)	-1.84276	1	Mic	GO_Biological_Process_2023	1.70618	1	Ex	Ex_2 Mic_2	1	Ribosomal Large Subunit Assembly	Ex_Mic
1809	Ribosomal Large Subunit Assembly (GO:0000027)	-1.84276	1	Mic	GO_Biological_Process_2023	1.87928	0	Oli	Oli_1 Mic_2	1	Ribosomal Large Subunit Assembly	Oli_Mic
1810	Ribosomal Large Subunit Assembly (GO:0000027)	-1.84276	1	Mic	GO_Biological_Process_2023	-1.79427	0	In	In_1 Mic_2	1	Ribosomal Large Subunit Assembly	In_Mic
1811	Ribosomal Large Subunit Assembly (GO:0000027)	-1.84276	1	Mic	GO_Biological_Process_2023	1.85634	0	Opc	Opc_1 Mic_2	1	Ribosomal Large Subunit Assembly	Opc_Mic
1812	Ribosomal Large Subunit Assembly (GO:0000027)	-1.7549	1	End	GO_Biological_Process_2023	-1.80015	0	Ex	Ex_1 End_2	1	Ribosomal Large Subunit Assembly	Ex_End
1813	Ribosomal Large Subunit Assembly (GO:0000027)	-1.7549	1	End	GO_Biological_Process_2023	1.70618	1	Ex	Ex_2 End_2	1	Ribosomal Large Subunit Assembly	Ex_End
1814	Ribosomal Large Subunit Assembly (GO:0000027)	-1.7549	1	End	GO_Biological_Process_2023	1.87928	0	Oli	Oli_1 End_2	1	Ribosomal Large Subunit Assembly	Oli_End
1815	Ribosomal Large Subunit Assembly (GO:0000027)	-1.7549	1	End	GO_Biological_Process_2023	-1.79427	0	In	In_1 End_2	1	Ribosomal Large Subunit Assembly	In_End
1816	Ribosomal Large Subunit Assembly (GO:0000027)	-1.7549	1	End	GO_Biological_Process_2023	1.85634	0	Opc	Opc_1 End_2	1	Ribosomal Large Subunit Assembly	Opc_End
1817	Ribosomal Large Subunit Assembly (GO:0000027)	1.81824	2	End	GO_Biological_Process_2023	-1.80015	0	Ex	Ex_1 End_3	1	Ribosomal Large Subunit Assembly	Ex_End
1818	Ribosomal Large Subunit Assembly (GO:0000027)	1.81824	2	End	GO_Biological_Process_2023	1.70618	1	Ex	Ex_2 End_3	1	Ribosomal Large Subunit Assembly	Ex_End
1819	Ribosomal Large Subunit Assembly (GO:0000027)	1.81824	2	End	GO_Biological_Process_2023	1.87928	0	Oli	Oli_1 End_3	1	Ribosomal Large Subunit Assembly	Oli_End
1820	Ribosomal Large Subunit Assembly (GO:0000027)	1.81824	2	End	GO_Biological_Process_2023	-1.79427	0	In	In_1 End_3	1	Ribosomal Large Subunit Assembly	In_End
1821	Ribosomal Large Subunit Assembly (GO:0000027)	1.81824	2	End	GO_Biological_Process_2023	1.85634	0	Opc	Opc_1 End_3	1	Ribosomal Large Subunit Assembly	Opc_End
1822	Ribosomal Large Subunit Assembly (GO:0000027)	-1.85643	1	Ex	GO_Biological_Process_2023	-1.80015	0	Ex	Ex_1 Ex_2	1	Ribosomal Large Subunit Assembly	Ex_Ex
1823	Ribosomal Large Subunit Assembly (GO:0000027)	-1.85643	1	Ex	GO_Biological_Process_2023	1.70618	1	Ex	Ex_2 Ex_2	1	Ribosomal Large Subunit Assembly	Ex_Ex
1824	Ribosomal Large Subunit Assembly (GO:0000027)	-1.85643	1	Ex	GO_Biological_Process_2023	1.87928	0	Oli	Oli_1 Ex_2	1	Ribosomal Large Subunit Assembly	Oli_Ex
1825	Ribosomal Large Subunit Assembly (GO:0000027)	-1.85643	1	Ex	GO_Biological_Process_2023	-1.79427	0	In	In_1 Ex_2	1	Ribosomal Large Subunit Assembly	In_Ex
1826	Ribosomal Large Subunit Assembly (GO:0000027)	-1.85643	1	Ex	GO_Biological_Process_2023	1.85634	0	Opc	Opc_1 Ex_2	1	Ribosomal Large Subunit Assembly	Opc_Ex
1827	Positive Regulation Of Leukocyte Mediated Cytotoxicity (GO:0001912)	-1.85758	1	Mic	GO_Biological_Process_2023	2.00181	1	Mic	Mic_2 Mic_2	1	Positive Regulation Of Leukocyte Mediated Cytotoxicity	Mic_Mic
1828	Positive Regulation Of Leukocyte Mediated Cytotoxicity (GO:0001912)	-1.83169	1	End	GO_Biological_Process_2023	2.00181	1	Mic	Mic_2 End_2	1	Positive Regulation Of Leukocyte Mediated Cytotoxicity	Mic_End
1829	Regulation Of T Cell Mediated Cytotoxicity (GO:0001914)	-1.85779	1	Mic	GO_Biological_Process_2023	1.97143	1	Mic	Mic_2 Mic_2	1	Regulation Of T Cell Mediated Cytotoxicity	Mic_Mic
1830	Regulation Of T Cell Mediated Cytotoxicity (GO:0001914)	-1.75835	1	End	GO_Biological_Process_2023	1.97143	1	Mic	Mic_2 End_2	1	Regulation Of T Cell Mediated Cytotoxicity	Mic_End
1831	Mitochondrial Translation (GO:0032543)	-1.89776	1	Mic	GO_Biological_Process_2023	-1.85628	0	Ex	Ex_1 Mic_2	1	Mitochondrial Translation	Ex_Mic
1832	Mitochondrial Translation (GO:0032543)	-1.89776	1	Mic	GO_Biological_Process_2023	-1.87581	0	In	In_1 Mic_2	1	Mitochondrial Translation	In_Mic
1833	Mitochondrial Translation (GO:0032543)	-1.89776	1	Mic	GO_Biological_Process_2023	1.78885	1	In	In_2 Mic_2	1	Mitochondrial Translation	In_Mic
1834	Mitochondrial Translation (GO:0032543)	-1.89601	1	End	GO_Biological_Process_2023	-1.85628	0	Ex	Ex_1 End_2	1	Mitochondrial Translation	Ex_End
1835	Mitochondrial Translation (GO:0032543)	-1.89601	1	End	GO_Biological_Process_2023	-1.87581	0	In	In_1 End_2	1	Mitochondrial Translation	In_End
1836	Mitochondrial Translation (GO:0032543)	-1.89601	1	End	GO_Biological_Process_2023	1.78885	1	In	In_2 End_2	1	Mitochondrial Translation	In_End
1837	Mitochondrial Translation (GO:0032543)	2.02774	2	End	GO_Biological_Process_2023	-1.85628	0	Ex	Ex_1 End_3	1	Mitochondrial Translation	Ex_End
1838	Mitochondrial Translation (GO:0032543)	2.02774	2	End	GO_Biological_Process_2023	-1.87581	0	In	In_1 End_3	1	Mitochondrial Translation	In_End
1839	Mitochondrial Translation (GO:0032543)	2.02774	2	End	GO_Biological_Process_2023	1.78885	1	In	In_2 End_3	1	Mitochondrial Translation	In_End
1840	Mitochondrial Translation (GO:0032543)	1.75245	1	OPC	GO_Biological_Process_2023	-1.85628	0	Ex	Ex_1 OPC_2	1	Mitochondrial Translation	Ex_OPC
1841	Mitochondrial Translation (GO:0032543)	1.75245	1	OPC	GO_Biological_Process_2023	-1.87581	0	In	In_1 OPC_2	1	Mitochondrial Translation	In_OPC
1842	Mitochondrial Translation (GO:0032543)	1.75245	1	OPC	GO_Biological_Process_2023	1.78885	1	In	In_2 OPC_2	1	Mitochondrial Translation	In_OPC
1843	Mitochondrial Translation (GO:0032543)	2.17541	0	Ex	GO_Biological_Process_2023	-1.85628	0	Ex	Ex_1 Ex_1	1	Mitochondrial Translation	Ex_Ex
1844	Mitochondrial Translation (GO:0032543)	2.17541	0	Ex	GO_Biological_Process_2023	-1.87581	0	In	In_1 Ex_1	1	Mitochondrial Translation	In_Ex
1845	Mitochondrial Translation (GO:0032543)	2.17541	0	Ex	GO_Biological_Process_2023	1.78885	1	In	In_2 Ex_1	1	Mitochondrial Translation	In_Ex
1846	Mitochondrial Translation (GO:0032543)	-2.2423	1	Ex	GO_Biological_Process_2023	-1.85628	0	Ex	Ex_1 Ex_2	1	Mitochondrial Translation	Ex_Ex
1847	Mitochondrial Translation (GO:0032543)	-2.2423	1	Ex	GO_Biological_Process_2023	-1.87581	0	In	In_1 Ex_2	1	Mitochondrial Translation	In_Ex
1848	Mitochondrial Translation (GO:0032543)	-2.2423	1	Ex	GO_Biological_Process_2023	1.78885	1	In	In_2 Ex_2	1	Mitochondrial Translation	In_Ex
1849	Mitochondrial Translation (GO:0032543)	1.70442	1	In	GO_Biological_Process_2023	-1.85628	0	Ex	Ex_1 In_2	1	Mitochondrial Translation	Ex_In
1850	Mitochondrial Translation (GO:0032543)	1.70442	1	In	GO_Biological_Process_2023	-1.87581	0	In	In_1 In_2	1	Mitochondrial Translation	In_In
1851	Mitochondrial Translation (GO:0032543)	1.70442	1	In	GO_Biological_Process_2023	1.78885	1	In	In_2 In_2	1	Mitochondrial Translation	In_In
1852	Mitochondrial Translation (GO:0032543)	1.77011	1	Oli	GO_Biological_Process_2023	-1.85628	0	Ex	Ex_1 Oli_2	1	Mitochondrial Translation	Ex_Oli
1853	Mitochondrial Translation (GO:0032543)	1.77011	1	Oli	GO_Biological_Process_2023	-1.87581	0	In	In_1 Oli_2	1	Mitochondrial Translation	In_Oli
1854	Mitochondrial Translation (GO:0032543)	1.77011	1	Oli	GO_Biological_Process_2023	1.78885	1	In	In_2 Oli_2	1	Mitochondrial Translation	In_Oli
1855	Positive Regulation Of Endocytosis (GO:0045807)	-1.90834	1	Mic	GO_Biological_Process_2023	1.90038	0	Mic	Mic_1 Mic_2	1	Positive Regulation Of Endocytosis	Mic_Mic
1856	NADH Dehydrogenase Complex Assembly (GO:0010257)	-1.93054	1	Mic	GO_Biological_Process_2023	-1.94332	0	Ex	Ex_1 Mic_2	1	NADH Dehydrogenase Complex Assembly	Ex_Mic
1857	NADH Dehydrogenase Complex Assembly (GO:0010257)	-1.93054	1	Mic	GO_Biological_Process_2023	-1.81385	1	Oli	Oli_2 Mic_2	1	NADH Dehydrogenase Complex Assembly	Oli_Mic
1858	NADH Dehydrogenase Complex Assembly (GO:0010257)	-1.93054	1	Mic	GO_Biological_Process_2023	-1.95305	0	In	In_1 Mic_2	1	NADH Dehydrogenase Complex Assembly	In_Mic
1859	NADH Dehydrogenase Complex Assembly (GO:0010257)	-1.93054	1	Mic	GO_Biological_Process_2023	2.10102	1	In	In_2 Mic_2	1	NADH Dehydrogenase Complex Assembly	In_Mic
1860	NADH Dehydrogenase Complex Assembly (GO:0010257)	-1.93054	1	Mic	GO_Biological_Process_2023	-1.87823	1	Opc	Opc_2 Mic_2	1	NADH Dehydrogenase Complex Assembly	Opc_Mic
1861	NADH Dehydrogenase Complex Assembly (GO:0010257)	-1.83672	1	End	GO_Biological_Process_2023	-1.94332	0	Ex	Ex_1 End_2	1	NADH Dehydrogenase Complex Assembly	Ex_End
1862	NADH Dehydrogenase Complex Assembly (GO:0010257)	-1.83672	1	End	GO_Biological_Process_2023	-1.81385	1	Oli	Oli_2 End_2	1	NADH Dehydrogenase Complex Assembly	Oli_End
1863	NADH Dehydrogenase Complex Assembly (GO:0010257)	-1.83672	1	End	GO_Biological_Process_2023	-1.95305	0	In	In_1 End_2	1	NADH Dehydrogenase Complex Assembly	In_End
1864	NADH Dehydrogenase Complex Assembly (GO:0010257)	-1.83672	1	End	GO_Biological_Process_2023	2.10102	1	In	In_2 End_2	1	NADH Dehydrogenase Complex Assembly	In_End
1865	NADH Dehydrogenase Complex Assembly (GO:0010257)	-1.83672	1	End	GO_Biological_Process_2023	-1.87823	1	Opc	Opc_2 End_2	1	NADH Dehydrogenase Complex Assembly	Opc_End
1866	NADH Dehydrogenase Complex Assembly (GO:0010257)	2.22221	2	End	GO_Biological_Process_2023	-1.94332	0	Ex	Ex_1 End_3	1	NADH Dehydrogenase Complex Assembly	Ex_End
1867	NADH Dehydrogenase Complex Assembly (GO:0010257)	2.22221	2	End	GO_Biological_Process_2023	-1.81385	1	Oli	Oli_2 End_3	1	NADH Dehydrogenase Complex Assembly	Oli_End
1868	NADH Dehydrogenase Complex Assembly (GO:0010257)	2.22221	2	End	GO_Biological_Process_2023	-1.95305	0	In	In_1 End_3	1	NADH Dehydrogenase Complex Assembly	In_End
1869	NADH Dehydrogenase Complex Assembly (GO:0010257)	2.22221	2	End	GO_Biological_Process_2023	2.10102	1	In	In_2 End_3	1	NADH Dehydrogenase Complex Assembly	In_End
1870	NADH Dehydrogenase Complex Assembly (GO:0010257)	2.22221	2	End	GO_Biological_Process_2023	-1.87823	1	Opc	Opc_2 End_3	1	NADH Dehydrogenase Complex Assembly	Opc_End
1871	NADH Dehydrogenase Complex Assembly (GO:0010257)	-1.85332	0	OPC	GO_Biological_Process_2023	-1.94332	0	Ex	Ex_1 OPC_1	1	NADH Dehydrogenase Complex Assembly	Ex_OPC
1872	NADH Dehydrogenase Complex Assembly (GO:0010257)	-1.85332	0	OPC	GO_Biological_Process_2023	-1.81385	1	Oli	Oli_2 OPC_1	1	NADH Dehydrogenase Complex Assembly	Oli_OPC
1873	NADH Dehydrogenase Complex Assembly (GO:0010257)	-1.85332	0	OPC	GO_Biological_Process_2023	-1.95305	0	In	In_1 OPC_1	1	NADH Dehydrogenase Complex Assembly	In_OPC
1874	NADH Dehydrogenase Complex Assembly (GO:0010257)	-1.85332	0	OPC	GO_Biological_Process_2023	2.10102	1	In	In_2 OPC_1	1	NADH Dehydrogenase Complex Assembly	In_OPC
1875	NADH Dehydrogenase Complex Assembly (GO:0010257)	-1.85332	0	OPC	GO_Biological_Process_2023	-1.87823	1	Opc	Opc_2 OPC_1	1	NADH Dehydrogenase Complex Assembly	Opc_OPC
1876	NADH Dehydrogenase Complex Assembly (GO:0010257)	1.9094	1	OPC	GO_Biological_Process_2023	-1.94332	0	Ex	Ex_1 OPC_2	1	NADH Dehydrogenase Complex Assembly	Ex_OPC
1877	NADH Dehydrogenase Complex Assembly (GO:0010257)	1.9094	1	OPC	GO_Biological_Process_2023	-1.81385	1	Oli	Oli_2 OPC_2	1	NADH Dehydrogenase Complex Assembly	Oli_OPC
1878	NADH Dehydrogenase Complex Assembly (GO:0010257)	1.9094	1	OPC	GO_Biological_Process_2023	-1.95305	0	In	In_1 OPC_2	1	NADH Dehydrogenase Complex Assembly	In_OPC
1879	NADH Dehydrogenase Complex Assembly (GO:0010257)	1.9094	1	OPC	GO_Biological_Process_2023	2.10102	1	In	In_2 OPC_2	1	NADH Dehydrogenase Complex Assembly	In_OPC
1880	NADH Dehydrogenase Complex Assembly (GO:0010257)	1.9094	1	OPC	GO_Biological_Process_2023	-1.87823	1	Opc	Opc_2 OPC_2	1	NADH Dehydrogenase Complex Assembly	Opc_OPC
1881	NADH Dehydrogenase Complex Assembly (GO:0010257)	2.16664	0	Ex	GO_Biological_Process_2023	-1.94332	0	Ex	Ex_1 Ex_1	1	NADH Dehydrogenase Complex Assembly	Ex_Ex
1882	NADH Dehydrogenase Complex Assembly (GO:0010257)	2.16664	0	Ex	GO_Biological_Process_2023	-1.81385	1	Oli	Oli_2 Ex_1	1	NADH Dehydrogenase Complex Assembly	Oli_Ex
1883	NADH Dehydrogenase Complex Assembly (GO:0010257)	2.16664	0	Ex	GO_Biological_Process_2023	-1.95305	0	In	In_1 Ex_1	1	NADH Dehydrogenase Complex Assembly	In_Ex
1884	NADH Dehydrogenase Complex Assembly (GO:0010257)	2.16664	0	Ex	GO_Biological_Process_2023	2.10102	1	In	In_2 Ex_1	1	NADH Dehydrogenase Complex Assembly	In_Ex
1885	NADH Dehydrogenase Complex Assembly (GO:0010257)	2.16664	0	Ex	GO_Biological_Process_2023	-1.87823	1	Opc	Opc_2 Ex_1	1	NADH Dehydrogenase Complex Assembly	Opc_Ex
1886	NADH Dehydrogenase Complex Assembly (GO:0010257)	-2.1648	1	Ex	GO_Biological_Process_2023	-1.94332	0	Ex	Ex_1 Ex_2	1	NADH Dehydrogenase Complex Assembly	Ex_Ex
1887	NADH Dehydrogenase Complex Assembly (GO:0010257)	-2.1648	1	Ex	GO_Biological_Process_2023	-1.81385	1	Oli	Oli_2 Ex_2	1	NADH Dehydrogenase Complex Assembly	Oli_Ex
1888	NADH Dehydrogenase Complex Assembly (GO:0010257)	-2.1648	1	Ex	GO_Biological_Process_2023	-1.95305	0	In	In_1 Ex_2	1	NADH Dehydrogenase Complex Assembly	In_Ex
1889	NADH Dehydrogenase Complex Assembly (GO:0010257)	-2.1648	1	Ex	GO_Biological_Process_2023	2.10102	1	In	In_2 Ex_2	1	NADH Dehydrogenase Complex Assembly	In_Ex
1890	NADH Dehydrogenase Complex Assembly (GO:0010257)	-2.1648	1	Ex	GO_Biological_Process_2023	-1.87823	1	Opc	Opc_2 Ex_2	1	NADH Dehydrogenase Complex Assembly	Opc_Ex
1891	NADH Dehydrogenase Complex Assembly (GO:0010257)	1.71801	1	In	GO_Biological_Process_2023	-1.94332	0	Ex	Ex_1 In_2	1	NADH Dehydrogenase Complex Assembly	Ex_In
1892	NADH Dehydrogenase Complex Assembly (GO:0010257)	1.71801	1	In	GO_Biological_Process_2023	-1.81385	1	Oli	Oli_2 In_2	1	NADH Dehydrogenase Complex Assembly	Oli_In
1893	NADH Dehydrogenase Complex Assembly (GO:0010257)	1.71801	1	In	GO_Biological_Process_2023	-1.95305	0	In	In_1 In_2	1	NADH Dehydrogenase Complex Assembly	In_In
1894	NADH Dehydrogenase Complex Assembly (GO:0010257)	1.71801	1	In	GO_Biological_Process_2023	2.10102	1	In	In_2 In_2	1	NADH Dehydrogenase Complex Assembly	In_In
1895	NADH Dehydrogenase Complex Assembly (GO:0010257)	1.71801	1	In	GO_Biological_Process_2023	-1.87823	1	Opc	Opc_2 In_2	1	NADH Dehydrogenase Complex Assembly	Opc_In
1896	NADH Dehydrogenase Complex Assembly (GO:0010257)	1.79152	1	Oli	GO_Biological_Process_2023	-1.94332	0	Ex	Ex_1 Oli_2	1	NADH Dehydrogenase Complex Assembly	Ex_Oli
1897	NADH Dehydrogenase Complex Assembly (GO:0010257)	1.79152	1	Oli	GO_Biological_Process_2023	-1.81385	1	Oli	Oli_2 Oli_2	1	NADH Dehydrogenase Complex Assembly	Oli_Oli
1898	NADH Dehydrogenase Complex Assembly (GO:0010257)	1.79152	1	Oli	GO_Biological_Process_2023	-1.95305	0	In	In_1 Oli_2	1	NADH Dehydrogenase Complex Assembly	In_Oli
1899	NADH Dehydrogenase Complex Assembly (GO:0010257)	1.79152	1	Oli	GO_Biological_Process_2023	2.10102	1	In	In_2 Oli_2	1	NADH Dehydrogenase Complex Assembly	In_Oli
1900	NADH Dehydrogenase Complex Assembly (GO:0010257)	1.79152	1	Oli	GO_Biological_Process_2023	-1.87823	1	Opc	Opc_2 Oli_2	1	NADH Dehydrogenase Complex Assembly	Opc_Oli
1901	Mitochondrial Respiratory Chain Complex I Assembly (GO:0032981)	-1.93054	1	Mic	GO_Biological_Process_2023	-1.94332	0	Ex	Ex_1 Mic_2	1	Mitochondrial Respiratory Chain Complex I Assembly	Ex_Mic
1902	Mitochondrial Respiratory Chain Complex I Assembly (GO:0032981)	-1.93054	1	Mic	GO_Biological_Process_2023	-1.81385	1	Oli	Oli_2 Mic_2	1	Mitochondrial Respiratory Chain Complex I Assembly	Oli_Mic
1903	Mitochondrial Respiratory Chain Complex I Assembly (GO:0032981)	-1.93054	1	Mic	GO_Biological_Process_2023	-1.95305	0	In	In_1 Mic_2	1	Mitochondrial Respiratory Chain Complex I Assembly	In_Mic
1904	Mitochondrial Respiratory Chain Complex I Assembly (GO:0032981)	-1.93054	1	Mic	GO_Biological_Process_2023	2.10102	1	In	In_2 Mic_2	1	Mitochondrial Respiratory Chain Complex I Assembly	In_Mic
1905	Mitochondrial Respiratory Chain Complex I Assembly (GO:0032981)	-1.93054	1	Mic	GO_Biological_Process_2023	-1.87823	1	Opc	Opc_2 Mic_2	1	Mitochondrial Respiratory Chain Complex I Assembly	Opc_Mic
1906	Mitochondrial Respiratory Chain Complex I Assembly (GO:0032981)	-1.83672	1	End	GO_Biological_Process_2023	-1.94332	0	Ex	Ex_1 End_2	1	Mitochondrial Respiratory Chain Complex I Assembly	Ex_End
1907	Mitochondrial Respiratory Chain Complex I Assembly (GO:0032981)	-1.83672	1	End	GO_Biological_Process_2023	-1.81385	1	Oli	Oli_2 End_2	1	Mitochondrial Respiratory Chain Complex I Assembly	Oli_End
1908	Mitochondrial Respiratory Chain Complex I Assembly (GO:0032981)	-1.83672	1	End	GO_Biological_Process_2023	-1.95305	0	In	In_1 End_2	1	Mitochondrial Respiratory Chain Complex I Assembly	In_End
1909	Mitochondrial Respiratory Chain Complex I Assembly (GO:0032981)	-1.83672	1	End	GO_Biological_Process_2023	2.10102	1	In	In_2 End_2	1	Mitochondrial Respiratory Chain Complex I Assembly	In_End
1910	Mitochondrial Respiratory Chain Complex I Assembly (GO:0032981)	-1.83672	1	End	GO_Biological_Process_2023	-1.87823	1	Opc	Opc_2 End_2	1	Mitochondrial Respiratory Chain Complex I Assembly	Opc_End
1911	Mitochondrial Respiratory Chain Complex I Assembly (GO:0032981)	2.22221	2	End	GO_Biological_Process_2023	-1.94332	0	Ex	Ex_1 End_3	1	Mitochondrial Respiratory Chain Complex I Assembly	Ex_End
1912	Mitochondrial Respiratory Chain Complex I Assembly (GO:0032981)	2.22221	2	End	GO_Biological_Process_2023	-1.81385	1	Oli	Oli_2 End_3	1	Mitochondrial Respiratory Chain Complex I Assembly	Oli_End
1913	Mitochondrial Respiratory Chain Complex I Assembly (GO:0032981)	2.22221	2	End	GO_Biological_Process_2023	-1.95305	0	In	In_1 End_3	1	Mitochondrial Respiratory Chain Complex I Assembly	In_End
1914	Mitochondrial Respiratory Chain Complex I Assembly (GO:0032981)	2.22221	2	End	GO_Biological_Process_2023	2.10102	1	In	In_2 End_3	1	Mitochondrial Respiratory Chain Complex I Assembly	In_End
1915	Mitochondrial Respiratory Chain Complex I Assembly (GO:0032981)	2.22221	2	End	GO_Biological_Process_2023	-1.87823	1	Opc	Opc_2 End_3	1	Mitochondrial Respiratory Chain Complex I Assembly	Opc_End
1916	Mitochondrial Respiratory Chain Complex I Assembly (GO:0032981)	-1.85332	0	OPC	GO_Biological_Process_2023	-1.94332	0	Ex	Ex_1 OPC_1	1	Mitochondrial Respiratory Chain Complex I Assembly	Ex_OPC
1917	Mitochondrial Respiratory Chain Complex I Assembly (GO:0032981)	-1.85332	0	OPC	GO_Biological_Process_2023	-1.81385	1	Oli	Oli_2 OPC_1	1	Mitochondrial Respiratory Chain Complex I Assembly	Oli_OPC
1918	Mitochondrial Respiratory Chain Complex I Assembly (GO:0032981)	-1.85332	0	OPC	GO_Biological_Process_2023	-1.95305	0	In	In_1 OPC_1	1	Mitochondrial Respiratory Chain Complex I Assembly	In_OPC
1919	Mitochondrial Respiratory Chain Complex I Assembly (GO:0032981)	-1.85332	0	OPC	GO_Biological_Process_2023	2.10102	1	In	In_2 OPC_1	1	Mitochondrial Respiratory Chain Complex I Assembly	In_OPC
1920	Mitochondrial Respiratory Chain Complex I Assembly (GO:0032981)	-1.85332	0	OPC	GO_Biological_Process_2023	-1.87823	1	Opc	Opc_2 OPC_1	1	Mitochondrial Respiratory Chain Complex I Assembly	Opc_OPC
1921	Mitochondrial Respiratory Chain Complex I Assembly (GO:0032981)	1.9094	1	OPC	GO_Biological_Process_2023	-1.94332	0	Ex	Ex_1 OPC_2	1	Mitochondrial Respiratory Chain Complex I Assembly	Ex_OPC
1922	Mitochondrial Respiratory Chain Complex I Assembly (GO:0032981)	1.9094	1	OPC	GO_Biological_Process_2023	-1.81385	1	Oli	Oli_2 OPC_2	1	Mitochondrial Respiratory Chain Complex I Assembly	Oli_OPC
1923	Mitochondrial Respiratory Chain Complex I Assembly (GO:0032981)	1.9094	1	OPC	GO_Biological_Process_2023	-1.95305	0	In	In_1 OPC_2	1	Mitochondrial Respiratory Chain Complex I Assembly	In_OPC
1924	Mitochondrial Respiratory Chain Complex I Assembly (GO:0032981)	1.9094	1	OPC	GO_Biological_Process_2023	2.10102	1	In	In_2 OPC_2	1	Mitochondrial Respiratory Chain Complex I Assembly	In_OPC
1925	Mitochondrial Respiratory Chain Complex I Assembly (GO:0032981)	1.9094	1	OPC	GO_Biological_Process_2023	-1.87823	1	Opc	Opc_2 OPC_2	1	Mitochondrial Respiratory Chain Complex I Assembly	Opc_OPC
1926	Mitochondrial Respiratory Chain Complex I Assembly (GO:0032981)	2.16664	0	Ex	GO_Biological_Process_2023	-1.94332	0	Ex	Ex_1 Ex_1	1	Mitochondrial Respiratory Chain Complex I Assembly	Ex_Ex
1927	Mitochondrial Respiratory Chain Complex I Assembly (GO:0032981)	2.16664	0	Ex	GO_Biological_Process_2023	-1.81385	1	Oli	Oli_2 Ex_1	1	Mitochondrial Respiratory Chain Complex I Assembly	Oli_Ex
1928	Mitochondrial Respiratory Chain Complex I Assembly (GO:0032981)	2.16664	0	Ex	GO_Biological_Process_2023	-1.95305	0	In	In_1 Ex_1	1	Mitochondrial Respiratory Chain Complex I Assembly	In_Ex
1929	Mitochondrial Respiratory Chain Complex I Assembly (GO:0032981)	2.16664	0	Ex	GO_Biological_Process_2023	2.10102	1	In	In_2 Ex_1	1	Mitochondrial Respiratory Chain Complex I Assembly	In_Ex
1930	Mitochondrial Respiratory Chain Complex I Assembly (GO:0032981)	2.16664	0	Ex	GO_Biological_Process_2023	-1.87823	1	Opc	Opc_2 Ex_1	1	Mitochondrial Respiratory Chain Complex I Assembly	Opc_Ex
1931	Mitochondrial Respiratory Chain Complex I Assembly (GO:0032981)	-2.1648	1	Ex	GO_Biological_Process_2023	-1.94332	0	Ex	Ex_1 Ex_2	1	Mitochondrial Respiratory Chain Complex I Assembly	Ex_Ex
1932	Mitochondrial Respiratory Chain Complex I Assembly (GO:0032981)	-2.1648	1	Ex	GO_Biological_Process_2023	-1.81385	1	Oli	Oli_2 Ex_2	1	Mitochondrial Respiratory Chain Complex I Assembly	Oli_Ex
1933	Mitochondrial Respiratory Chain Complex I Assembly (GO:0032981)	-2.1648	1	Ex	GO_Biological_Process_2023	-1.95305	0	In	In_1 Ex_2	1	Mitochondrial Respiratory Chain Complex I Assembly	In_Ex
1934	Mitochondrial Respiratory Chain Complex I Assembly (GO:0032981)	-2.1648	1	Ex	GO_Biological_Process_2023	2.10102	1	In	In_2 Ex_2	1	Mitochondrial Respiratory Chain Complex I Assembly	In_Ex
1935	Mitochondrial Respiratory Chain Complex I Assembly (GO:0032981)	-2.1648	1	Ex	GO_Biological_Process_2023	-1.87823	1	Opc	Opc_2 Ex_2	1	Mitochondrial Respiratory Chain Complex I Assembly	Opc_Ex
1936	Mitochondrial Respiratory Chain Complex I Assembly (GO:0032981)	1.71801	1	In	GO_Biological_Process_2023	-1.94332	0	Ex	Ex_1 In_2	1	Mitochondrial Respiratory Chain Complex I Assembly	Ex_In
1937	Mitochondrial Respiratory Chain Complex I Assembly (GO:0032981)	1.71801	1	In	GO_Biological_Process_2023	-1.81385	1	Oli	Oli_2 In_2	1	Mitochondrial Respiratory Chain Complex I Assembly	Oli_In
1938	Mitochondrial Respiratory Chain Complex I Assembly (GO:0032981)	1.71801	1	In	GO_Biological_Process_2023	-1.95305	0	In	In_1 In_2	1	Mitochondrial Respiratory Chain Complex I Assembly	In_In
1939	Mitochondrial Respiratory Chain Complex I Assembly (GO:0032981)	1.71801	1	In	GO_Biological_Process_2023	2.10102	1	In	In_2 In_2	1	Mitochondrial Respiratory Chain Complex I Assembly	In_In
1940	Mitochondrial Respiratory Chain Complex I Assembly (GO:0032981)	1.71801	1	In	GO_Biological_Process_2023	-1.87823	1	Opc	Opc_2 In_2	1	Mitochondrial Respiratory Chain Complex I Assembly	Opc_In
1941	Mitochondrial Respiratory Chain Complex I Assembly (GO:0032981)	1.79152	1	Oli	GO_Biological_Process_2023	-1.94332	0	Ex	Ex_1 Oli_2	1	Mitochondrial Respiratory Chain Complex I Assembly	Ex_Oli
1942	Mitochondrial Respiratory Chain Complex I Assembly (GO:0032981)	1.79152	1	Oli	GO_Biological_Process_2023	-1.81385	1	Oli	Oli_2 Oli_2	1	Mitochondrial Respiratory Chain Complex I Assembly	Oli_Oli
1943	Mitochondrial Respiratory Chain Complex I Assembly (GO:0032981)	1.79152	1	Oli	GO_Biological_Process_2023	-1.95305	0	In	In_1 Oli_2	1	Mitochondrial Respiratory Chain Complex I Assembly	In_Oli
1944	Mitochondrial Respiratory Chain Complex I Assembly (GO:0032981)	1.79152	1	Oli	GO_Biological_Process_2023	2.10102	1	In	In_2 Oli_2	1	Mitochondrial Respiratory Chain Complex I Assembly	In_Oli
1945	Mitochondrial Respiratory Chain Complex I Assembly (GO:0032981)	1.79152	1	Oli	GO_Biological_Process_2023	-1.87823	1	Opc	Opc_2 Oli_2	1	Mitochondrial Respiratory Chain Complex I Assembly	Opc_Oli
1946	Positive Regulation Of Leukocyte Cell-Cell Adhesion (GO:1903039)	-1.96359	1	Mic	GO_Biological_Process_2023	1.931	1	Mic	Mic_2 Mic_2	1	Positive Regulation Of Leukocyte Cell-Cell Adhesion	Mic_Mic
1947	Positive Regulation Of Leukocyte Cell-Cell Adhesion (GO:1903039)	1.861	0	End	GO_Biological_Process_2023	1.931	1	Mic	Mic_2 End_1	1	Positive Regulation Of Leukocyte Cell-Cell Adhesion	Mic_End
1948	Mitochondrial Respiratory Chain Complex Assembly (GO:0033108)	-1.96652	1	Mic	GO_Biological_Process_2023	-1.915	0	Ex	Ex_1 Mic_2	1	Mitochondrial Respiratory Chain Complex Assembly	Ex_Mic
1949	Mitochondrial Respiratory Chain Complex Assembly (GO:0033108)	-1.96652	1	Mic	GO_Biological_Process_2023	-1.85627	0	In	In_1 Mic_2	1	Mitochondrial Respiratory Chain Complex Assembly	In_Mic
1950	Mitochondrial Respiratory Chain Complex Assembly (GO:0033108)	-1.96652	1	Mic	GO_Biological_Process_2023	2.03823	1	In	In_2 Mic_2	1	Mitochondrial Respiratory Chain Complex Assembly	In_Mic
1951	Mitochondrial Respiratory Chain Complex Assembly (GO:0033108)	-1.87833	1	End	GO_Biological_Process_2023	-1.915	0	Ex	Ex_1 End_2	1	Mitochondrial Respiratory Chain Complex Assembly	Ex_End
1952	Mitochondrial Respiratory Chain Complex Assembly (GO:0033108)	-1.87833	1	End	GO_Biological_Process_2023	-1.85627	0	In	In_1 End_2	1	Mitochondrial Respiratory Chain Complex Assembly	In_End
1953	Mitochondrial Respiratory Chain Complex Assembly (GO:0033108)	-1.87833	1	End	GO_Biological_Process_2023	2.03823	1	In	In_2 End_2	1	Mitochondrial Respiratory Chain Complex Assembly	In_End
1954	Mitochondrial Respiratory Chain Complex Assembly (GO:0033108)	2.17614	2	End	GO_Biological_Process_2023	-1.915	0	Ex	Ex_1 End_3	1	Mitochondrial Respiratory Chain Complex Assembly	Ex_End
1955	Mitochondrial Respiratory Chain Complex Assembly (GO:0033108)	2.17614	2	End	GO_Biological_Process_2023	-1.85627	0	In	In_1 End_3	1	Mitochondrial Respiratory Chain Complex Assembly	In_End
1956	Mitochondrial Respiratory Chain Complex Assembly (GO:0033108)	2.17614	2	End	GO_Biological_Process_2023	2.03823	1	In	In_2 End_3	1	Mitochondrial Respiratory Chain Complex Assembly	In_End
1957	Mitochondrial Respiratory Chain Complex Assembly (GO:0033108)	-1.83786	0	OPC	GO_Biological_Process_2023	-1.915	0	Ex	Ex_1 OPC_1	1	Mitochondrial Respiratory Chain Complex Assembly	Ex_OPC
1958	Mitochondrial Respiratory Chain Complex Assembly (GO:0033108)	-1.83786	0	OPC	GO_Biological_Process_2023	-1.85627	0	In	In_1 OPC_1	1	Mitochondrial Respiratory Chain Complex Assembly	In_OPC
1959	Mitochondrial Respiratory Chain Complex Assembly (GO:0033108)	-1.83786	0	OPC	GO_Biological_Process_2023	2.03823	1	In	In_2 OPC_1	1	Mitochondrial Respiratory Chain Complex Assembly	In_OPC
1960	Mitochondrial Respiratory Chain Complex Assembly (GO:0033108)	1.80107	1	OPC	GO_Biological_Process_2023	-1.915	0	Ex	Ex_1 OPC_2	1	Mitochondrial Respiratory Chain Complex Assembly	Ex_OPC
1961	Mitochondrial Respiratory Chain Complex Assembly (GO:0033108)	1.80107	1	OPC	GO_Biological_Process_2023	-1.85627	0	In	In_1 OPC_2	1	Mitochondrial Respiratory Chain Complex Assembly	In_OPC
1962	Mitochondrial Respiratory Chain Complex Assembly (GO:0033108)	1.80107	1	OPC	GO_Biological_Process_2023	2.03823	1	In	In_2 OPC_2	1	Mitochondrial Respiratory Chain Complex Assembly	In_OPC
1963	Mitochondrial Respiratory Chain Complex Assembly (GO:0033108)	2.18898	0	Ex	GO_Biological_Process_2023	-1.915	0	Ex	Ex_1 Ex_1	1	Mitochondrial Respiratory Chain Complex Assembly	Ex_Ex
1964	Mitochondrial Respiratory Chain Complex Assembly (GO:0033108)	2.18898	0	Ex	GO_Biological_Process_2023	-1.85627	0	In	In_1 Ex_1	1	Mitochondrial Respiratory Chain Complex Assembly	In_Ex
1965	Mitochondrial Respiratory Chain Complex Assembly (GO:0033108)	2.18898	0	Ex	GO_Biological_Process_2023	2.03823	1	In	In_2 Ex_1	1	Mitochondrial Respiratory Chain Complex Assembly	In_Ex
1966	Mitochondrial Respiratory Chain Complex Assembly (GO:0033108)	-2.14004	1	Ex	GO_Biological_Process_2023	-1.915	0	Ex	Ex_1 Ex_2	1	Mitochondrial Respiratory Chain Complex Assembly	Ex_Ex
1967	Mitochondrial Respiratory Chain Complex Assembly (GO:0033108)	-2.14004	1	Ex	GO_Biological_Process_2023	-1.85627	0	In	In_1 Ex_2	1	Mitochondrial Respiratory Chain Complex Assembly	In_Ex
1968	Mitochondrial Respiratory Chain Complex Assembly (GO:0033108)	-2.14004	1	Ex	GO_Biological_Process_2023	2.03823	1	In	In_2 Ex_2	1	Mitochondrial Respiratory Chain Complex Assembly	In_Ex
1969	Mitochondrial Respiratory Chain Complex Assembly (GO:0033108)	1.66281	1	Oli	GO_Biological_Process_2023	-1.915	0	Ex	Ex_1 Oli_2	1	Mitochondrial Respiratory Chain Complex Assembly	Ex_Oli
1970	Mitochondrial Respiratory Chain Complex Assembly (GO:0033108)	1.66281	1	Oli	GO_Biological_Process_2023	-1.85627	0	In	In_1 Oli_2	1	Mitochondrial Respiratory Chain Complex Assembly	In_Oli
1971	Mitochondrial Respiratory Chain Complex Assembly (GO:0033108)	1.66281	1	Oli	GO_Biological_Process_2023	2.03823	1	In	In_2 Oli_2	1	Mitochondrial Respiratory Chain Complex Assembly	In_Oli
1972	Mitochondrial Electron Transport, NADH To Ubiquinone (GO:0006120)	-1.99379	1	Mic	GO_Biological_Process_2023	-2.11419	0	Ex	Ex_1 Mic_2	1	Mitochondrial Electron Transport, NADH To Ubiquinone	Ex_Mic
1973	Mitochondrial Electron Transport, NADH To Ubiquinone (GO:0006120)	-1.99379	1	Mic	GO_Biological_Process_2023	1.78199	1	Ex	Ex_2 Mic_2	1	Mitochondrial Electron Transport, NADH To Ubiquinone	Ex_Mic
1974	Mitochondrial Electron Transport, NADH To Ubiquinone (GO:0006120)	-1.99379	1	Mic	GO_Biological_Process_2023	1.77756	0	Oli	Oli_1 Mic_2	1	Mitochondrial Electron Transport, NADH To Ubiquinone	Oli_Mic
1975	Mitochondrial Electron Transport, NADH To Ubiquinone (GO:0006120)	-1.99379	1	Mic	GO_Biological_Process_2023	-1.95783	1	Oli	Oli_2 Mic_2	1	Mitochondrial Electron Transport, NADH To Ubiquinone	Oli_Mic
1976	Mitochondrial Electron Transport, NADH To Ubiquinone (GO:0006120)	-1.99379	1	Mic	GO_Biological_Process_2023	-2.16622	0	In	In_1 Mic_2	1	Mitochondrial Electron Transport, NADH To Ubiquinone	In_Mic
1977	Mitochondrial Electron Transport, NADH To Ubiquinone (GO:0006120)	-1.99379	1	Mic	GO_Biological_Process_2023	2.18385	1	In	In_2 Mic_2	1	Mitochondrial Electron Transport, NADH To Ubiquinone	In_Mic
1978	Mitochondrial Electron Transport, NADH To Ubiquinone (GO:0006120)	-1.99379	1	Mic	GO_Biological_Process_2023	-1.95989	1	Opc	Opc_2 Mic_2	1	Mitochondrial Electron Transport, NADH To Ubiquinone	Opc_Mic
1979	Mitochondrial Electron Transport, NADH To Ubiquinone (GO:0006120)	-2.02508	1	End	GO_Biological_Process_2023	-2.11419	0	Ex	Ex_1 End_2	1	Mitochondrial Electron Transport, NADH To Ubiquinone	Ex_End
1980	Mitochondrial Electron Transport, NADH To Ubiquinone (GO:0006120)	-2.02508	1	End	GO_Biological_Process_2023	1.78199	1	Ex	Ex_2 End_2	1	Mitochondrial Electron Transport, NADH To Ubiquinone	Ex_End
1981	Mitochondrial Electron Transport, NADH To Ubiquinone (GO:0006120)	-2.02508	1	End	GO_Biological_Process_2023	1.77756	0	Oli	Oli_1 End_2	1	Mitochondrial Electron Transport, NADH To Ubiquinone	Oli_End
1982	Mitochondrial Electron Transport, NADH To Ubiquinone (GO:0006120)	-2.02508	1	End	GO_Biological_Process_2023	-1.95783	1	Oli	Oli_2 End_2	1	Mitochondrial Electron Transport, NADH To Ubiquinone	Oli_End
1983	Mitochondrial Electron Transport, NADH To Ubiquinone (GO:0006120)	-2.02508	1	End	GO_Biological_Process_2023	-2.16622	0	In	In_1 End_2	1	Mitochondrial Electron Transport, NADH To Ubiquinone	In_End
1984	Mitochondrial Electron Transport, NADH To Ubiquinone (GO:0006120)	-2.02508	1	End	GO_Biological_Process_2023	2.18385	1	In	In_2 End_2	1	Mitochondrial Electron Transport, NADH To Ubiquinone	In_End
1985	Mitochondrial Electron Transport, NADH To Ubiquinone (GO:0006120)	-2.02508	1	End	GO_Biological_Process_2023	-1.95989	1	Opc	Opc_2 End_2	1	Mitochondrial Electron Transport, NADH To Ubiquinone	Opc_End
1986	Mitochondrial Electron Transport, NADH To Ubiquinone (GO:0006120)	2.23703	2	End	GO_Biological_Process_2023	-2.11419	0	Ex	Ex_1 End_3	1	Mitochondrial Electron Transport, NADH To Ubiquinone	Ex_End
1987	Mitochondrial Electron Transport, NADH To Ubiquinone (GO:0006120)	2.23703	2	End	GO_Biological_Process_2023	1.78199	1	Ex	Ex_2 End_3	1	Mitochondrial Electron Transport, NADH To Ubiquinone	Ex_End
1988	Mitochondrial Electron Transport, NADH To Ubiquinone (GO:0006120)	2.23703	2	End	GO_Biological_Process_2023	1.77756	0	Oli	Oli_1 End_3	1	Mitochondrial Electron Transport, NADH To Ubiquinone	Oli_End
1989	Mitochondrial Electron Transport, NADH To Ubiquinone (GO:0006120)	2.23703	2	End	GO_Biological_Process_2023	-1.95783	1	Oli	Oli_2 End_3	1	Mitochondrial Electron Transport, NADH To Ubiquinone	Oli_End
1990	Mitochondrial Electron Transport, NADH To Ubiquinone (GO:0006120)	2.23703	2	End	GO_Biological_Process_2023	-2.16622	0	In	In_1 End_3	1	Mitochondrial Electron Transport, NADH To Ubiquinone	In_End
1991	Mitochondrial Electron Transport, NADH To Ubiquinone (GO:0006120)	2.23703	2	End	GO_Biological_Process_2023	2.18385	1	In	In_2 End_3	1	Mitochondrial Electron Transport, NADH To Ubiquinone	In_End
1992	Mitochondrial Electron Transport, NADH To Ubiquinone (GO:0006120)	2.23703	2	End	GO_Biological_Process_2023	-1.95989	1	Opc	Opc_2 End_3	1	Mitochondrial Electron Transport, NADH To Ubiquinone	Opc_End
1993	Mitochondrial Electron Transport, NADH To Ubiquinone (GO:0006120)	-1.93523	0	OPC	GO_Biological_Process_2023	-2.11419	0	Ex	Ex_1 OPC_1	1	Mitochondrial Electron Transport, NADH To Ubiquinone	Ex_OPC
1994	Mitochondrial Electron Transport, NADH To Ubiquinone (GO:0006120)	-1.93523	0	OPC	GO_Biological_Process_2023	1.78199	1	Ex	Ex_2 OPC_1	1	Mitochondrial Electron Transport, NADH To Ubiquinone	Ex_OPC
1995	Mitochondrial Electron Transport, NADH To Ubiquinone (GO:0006120)	-1.93523	0	OPC	GO_Biological_Process_2023	1.77756	0	Oli	Oli_1 OPC_1	1	Mitochondrial Electron Transport, NADH To Ubiquinone	Oli_OPC
1996	Mitochondrial Electron Transport, NADH To Ubiquinone (GO:0006120)	-1.93523	0	OPC	GO_Biological_Process_2023	-1.95783	1	Oli	Oli_2 OPC_1	1	Mitochondrial Electron Transport, NADH To Ubiquinone	Oli_OPC
1997	Mitochondrial Electron Transport, NADH To Ubiquinone (GO:0006120)	-1.93523	0	OPC	GO_Biological_Process_2023	-2.16622	0	In	In_1 OPC_1	1	Mitochondrial Electron Transport, NADH To Ubiquinone	In_OPC
[truncated: 677 more rows]

## Sheet: Table S5
Lung SEA-AD gene module associations
cell_comp_LungKaminski	cell_comp_ADSea	p_value	gene_overlap	kendalltau_corr	fdr
Mye 1	L4_it 1	0	10996	-0.276781	0
Mye 2	L4_it 1	4.36496e-224	3565	0.356988	4.9324e-222
Mye 1	Ast 1	4.16949e-103	9574	-0.14693	3.14101e-101
Mye 1	L4_it 2	1.56838e-79	1896	0.289378	8.86133e-78
Mye 2	Ast 1	3.46795e-71	2997	0.217375	1.56751e-69
Mye 2	L4_it 2	9.96494e-52	755	-0.367991	3.75346e-50
Epi 1	L4_it 1	3.42275e-27	5817	0.0944353	1.10506e-25
Epi 2	L4_it 1	5.09414e-25	2608	0.134957	1.43909e-23
Lymp 1	L4_it 1	1.07155e-19	8762	-0.0646916	2.69078e-18
Lymp 1	L4_it 2	3.13483e-18	1572	0.146557	7.08471e-17
Lymp 1	Ast 1	7.56128e-18	7704	-0.0653813	1.5535e-16
Mye 1	End 2	1.23832e-15	536	-0.231134	2.33217e-14
Epi 1	L4_it 2	7.37261e-13	1077	-0.145938	1.2817e-11
End 1	End 1	9.17658e-13	1498	0.123168	1.38261e-11
Mult 1	L4_it 1	9.16312e-13	2004	0.106461	1.38261e-11
Lymp 2	L4_it 2	1.40276e-11	293	-0.264762	1.9814e-10
Mye 2	Vip 2	4.2467e-11	148	-0.365692	5.64562e-10
Lymp 2	L4_it 1	6.95919e-11	1702	0.105493	8.73766e-10
Mye 1	Opc 1	9.86598e-10	915	0.134952	1.11486e-08
Mye 1	Vip 2	9.84753e-10	503	0.182309	1.11486e-08
End 2	Ast 1	1.12535e-09	1909	-0.0930163	1.21109e-08
End 2	L4_it 2	1.34183e-09	374	0.209961	1.37842e-08
Mult 2	L4_it 1	1.73504e-09	934	-0.131585	1.70487e-08
End 2	L4_it 1	6.35042e-09	2123	-0.0840936	5.97997e-08
Lymp 1	Mic 1	3.07416e-07	392	-0.17313	2.77904e-06
Lymp 2	Ast 1	1.37558e-06	1511	0.0829072	1.19569e-05
Epi 2	Ast 1	1.77844e-06	2208	0.0678293	1.48862e-05
Epi 2	L4_it 2	2.85699e-06	444	-0.148679	2.306e-05
Mye 1	End 1	3.71976e-06	1743	0.073951	2.89885e-05
Lymp 1	Mic 2	7.35983e-06	291	0.176253	5.5444e-05
Lymp 1	Vip 2	1.44033e-05	362	0.152722	0.000105005
Mult 1	L4_it 2	1.82894e-05	316	-0.161583	0.000129169
Mult 2	End 1	4.981e-05	134	0.236674	0.000341123
Mye 1	Mic 1	6.18137e-05	545	0.11476	0.000410879
Epi 2	Vip 2	0.000125084	132	-0.225538	0.000807683
End 2	End 1	0.000131052	513	-0.112954	0.000822718
Mye 1	Mic 2	0.000203505	399	-0.12452	0.00121338
Str 1	Ast 2	0.00020402	819	-0.086703	0.00121338
Epi 2	Ast 2	0.000680419	774	0.0815942	0.00394294
End 1	End 2	0.000727426	449	-0.106725	0.00410996
End 2	Vip 2	0.00148253	94	0.222604	0.008172
Mye 1	L5_it 2	0.00161983	350	0.112894	0.00871623
Epi 1	Ast 1	0.00206631	4930	0.0292594	0.0108602
Str 1	L4_it 2	0.00322223	545	-0.0843902	0.0165505
Str 2	Mic 2	0.00538031	12	0.606061	0.0270211
Mult 1	End 1	0.00692554	258	-0.11284	0.0340255
Mult 2	L4_it 2	0.00712251	132	0.158223	0.0342487
Lymp 2	Mic 2	0.00754659	70	-0.218219	0.0355318
Mult 1	Mic 1	0.0078299	191	-0.129457	0.0361134
Epi 2	Mic 1	0.0102431	133	-0.150376	0.0462987
Mye 1	Oli 1	0.0108666	310	0.096983	0.0481541
Mult 2	Ast 1	0.0126885	785	-0.0594372	0.0541057
Mye 1	Vip 3	0.0126653	9	-0.666667	0.0541057
Lymp 1	Oli 1	0.018318	194	0.113936	0.0752703
Str 1	L4_it 1	0.018243	3111	-0.0282315	0.0752703
Str 1	Mic 1	0.0221175	188	-0.112299	0.0892601
End 2	Vip 1	0.0246424	29	-0.295567	0.0977048
Mye 2	Mic 2	0.0283561	142	0.124163	0.110491
End 2	L4_it 3	0.0301587	7	-0.714286	0.115523
Epi 1	L5_it 1	0.0336397	101	-0.143366	0.12671
End 2	Mic 1	0.0350318	87	-0.153702	0.127696
Mult 2	Oli 1	0.0346024	45	0.218182	0.127696
Epi 2	Mic 2	0.0367848	81	-0.158025	0.130908
Mye 2	End 2	0.0370713	139	0.119383	0.130908
Mye 2	L5_it 1	0.0385869	39	-0.230769	0.134164
Lymp 2	Vip 2	0.0414146	64	-0.174603	0.141814
Str 1	End 1	0.0468146	483	-0.0605225	0.157912
Mult 1	Oli 1	0.0499375	104	-0.130321	0.165969
Mye 2	Oli 1	0.051018	63	-0.168459	0.167102
End 1	Oli 1	0.0523716	216	-0.0887166	0.169085
Epi 1	Vip 3	0.0555556	6	0.733333	0.176839
Mult 2	L5_it 1	0.0565549	23	0.288538	0.17752
Mye 1	L4_it 3	0.0611309	31	-0.23871	0.189255
Lymp 1	Oli 2	0.0638079	20	-0.305263	0.194873
Mye 2	End 1	0.0648328	574	-0.0515351	0.195363
Epi 1	Oli 1	0.0682158	180	-0.091496	0.202852
Mye 1	L5_it 3	0.0745185	21	-0.285714	0.218717
Mult 2	Vip 1	0.0805116	43	0.184939	0.233277
Str 2	Vip 1	0.0833333	5	-0.8	0.238397
Mye 2	Opc 1	0.0855456	156	-0.092804	0.241666
End 1	L4_it 2	0.0909147	1780	-0.0267402	0.253663
Mult 2	Ast 2	0.0941628	238	0.0728646	0.257818
Str 1	Vip 2	0.0946855	148	-0.0926641	0.257818
End 1	Ast 1	0.101587	8521	-0.0118265	0.273317
End 1	L4_it 1	0.10471	9699	0.0109848	0.278405
Epi 1	Ast 2	0.120935	1729	0.0248899	0.317805
Epi 1	L5_it 3	0.126787	14	-0.318681	0.329355
Mye 1	L5_it 1	0.131976	150	0.082953	0.338939
Mult 1	Ast 3	0.136111	6	-0.6	0.34179
Str 1	Ast 1	0.135922	2625	0.0194158	0.34179
Lymp 2	End 1	0.143883	330	-0.0539191	0.357337
Lymp 2	Oli 1	0.150242	37	-0.165165	0.369073
End 1	Ast 3	0.155742	10	-0.377778	0.374443
Mult 2	End 2	0.155193	40	-0.15641	0.374443
Str 1	End 2	0.166987	153	0.0753354	0.394809
Str 2	Ast 1	0.167706	113	-0.0878635	0.394809
Epi 1	L5_it 2	0.169796	223	-0.0617703	0.395606
End 2	L5_it 1	0.174331	24	0.202899	0.402029
Epi 1	Ast 3	0.178869	8	-0.428571	0.407209
Mye 2	L4_it 3	0.180181	9	0.388889	0.407209
Str 1	L5_it 1	0.183812	43	-0.140642	0.411303
Epi 2	Opc 1	0.215944	158	0.0663549	0.448603
Lymp 1	L5_it 2	0.215919	241	0.053527	0.448603
Lymp 2	End 2	0.209647	83	-0.0937408	0.448603
Lymp 2	L5_it 2	0.202899	53	-0.120464	0.448603
Mult 1	End 2	0.217725	88	0.0893417	0.448603
Mult 1	L4_it 3	0.218347	11	-0.309091	0.448603
Mye 2	Mic 1	0.210026	169	-0.0649479	0.448603
Str 1	Opc 1	0.211056	234	-0.0549136	0.448603
Str 1	Vip 1	0.208417	75	0.0990991	0.448603
Epi 1	End 1	0.220948	830	-0.0283837	0.449859
Epi 1	Vip 1	0.234651	152	-0.0650052	0.470277
Mult 1	Mic 2	0.235138	92	0.0840898	0.470277
Mye 2	Ast 2	0.245473	1133	0.0230384	0.486639
Mye 1	Ast 2	0.251977	3341	0.0132195	0.495189
Str 2	Ast 2	0.263054	27	0.156695	0.512502
Epi 1	Mic 2	0.279218	229	0.0480349	0.524184
Epi 2	L5_it 3	0.275099	8	0.357143	0.524184
Epi 2	Oli 1	0.27159	62	0.0957166	0.524184
Lymp 1	Vip 1	0.282773	150	-0.0591499	0.524184
Str 1	Oli 1	0.282814	88	-0.0778474	0.524184
Str 2	Opc 1	0.282967	11	0.272727	0.524184
Str 2	Mic 1	0.291248	10	0.288889	0.535139
Str 1	L5_it 2	0.301679	101	-0.069703	0.549834
Mult 1	Ast 2	0.311234	466	-0.0313905	0.562711
Mult 2	L5_it 2	0.317514	47	-0.100833	0.569509
Mult 2	L4_it 3	0.333333	3	-1	0.588542
Mye 1	Opc 2	0.333333	3	1	0.588542
End 2	Ast 2	0.337922	771	-0.0230599	0.592018
Lymp 2	Mic 1	0.349652	66	0.0787879	0.607857
Mye 1	Oli 2	0.361256	29	-0.123153	0.623236
Lymp 1	End 2	0.372645	416	-0.0292632	0.638013
Lymp 1	Ast 3	0.38072	10	-0.244444	0.64211
Mult 1	Vip 2	0.379777	137	-0.0506655	0.64211
End 2	End 2	0.394792	124	0.0516654	0.660911
End 1	Vip 1	0.404171	141	0.0474164	0.662959
Lymp 1	Opc 1	0.401148	636	0.0222552	0.662959
Mult 1	Opc 1	0.404816	219	-0.0378283	0.662959
End 2	Oli 1	0.41633	42	0.087108	0.672076
Epi 2	End 2	0.414692	107	0.0534297	0.672076
End 2	Mic 2	0.435809	71	0.0631791	0.698531
Str 1	L4_it 3	0.450285	16	0.15	0.716651
End 1	Opc 1	0.457373	670	-0.019191	0.722841
Lymp 1	Ast 2	0.471728	2682	0.00927036	0.730208
Lymp 1	Vip 3	0.469444	6	0.333333	0.730208
Str 2	L5_it 2	0.469444	6	0.333333	0.730208
Str 1	Ast 3	0.483333	5	-0.4	0.734595
Str 2	End 2	0.483333	5	0.4	0.734595
Str 2	Vip 2	0.484313	10	-0.2	0.734595
Mult 1	Ast 1	0.489549	1564	0.0116619	0.737587
Lymp 1	L4_it 3	0.50061	20	-0.115789	0.749257
Epi 2	Vip 1	0.5256	61	0.0557377	0.781484
Lymp 2	Ast 2	0.547323	625	-0.0160923	0.804813
Mult 1	L5_it 3	0.548413	8	-0.214286	0.804813
Mult 2	Vip 2	0.553234	51	-0.0572549	0.80665
End 1	Ast 2	0.576567	3041	-0.00675462	0.814401
End 1	L4_it 3	0.565315	23	-0.0909091	0.814401
Mult 1	L5_it 1	0.573681	75	-0.0443243	0.814401
Mye 2	Vip 1	0.57243	57	0.0513784	0.814401
Str 1	Mic 2	0.570157	98	-0.0389228	0.814401
Mult 2	Opc 1	0.581922	125	0.0332903	0.816859
Lymp 2	L5_it 1	0.590041	13	-0.128205	0.823143
Str 2	L4_it 1	0.597417	150	-0.0290828	0.828321
Mye 1	Vip 1	0.627563	251	-0.0205578	0.864812
End 1	L5_it 2	0.637652	266	0.0193786	0.87339
Mult 1	L5_it 2	0.659386	100	0.029899	0.897718
Lymp 1	End 1	0.663577	1379	-0.00781892	0.898014
Epi 1	Mic 1	0.693387	301	0.0152381	0.927251
Mult 1	Vip 1	0.692506	95	0.0275476	0.927251
Lymp 2	Opc 1	0.699094	116	0.0242879	0.929383
Lymp 1	L5_it 1	0.708464	80	-0.028481	0.936333
Epi 2	End 1	0.717513	413	0.0119185	0.942779
Str 1	L5_it 3	0.72749	10	0.111111	0.950362
Epi 1	End 2	0.743602	267	-0.0134325	0.965828
Lymp 2	L5_it 3	0.75	4	0.333333	0.968571
End 1	L5_it 3	0.765025	13	0.0769231	0.975486
Epi 2	L4_it 3	0.76115	11	0.0909091	0.975486
Mult 1	Oli 2	0.772619	7	-0.142857	0.975486
Mult 2	Oli 2	0.772619	7	0.142857	0.975486
Epi 2	L5_it 1	0.777509	43	0.0299003	0.976206
Lymp 2	Vip 1	0.78842	21	0.047619	0.984436
End 2	L5_it 2	0.799431	55	-0.023569	0.9927
End 1	L5_it 1	0.822484	80	0.0170886	1
End 1	Mic 1	0.859563	372	0.00614439	1
End 1	Mic 2	0.836784	286	-0.00817078	1
End 1	Oli 2	0.928741	21	0.0190476	1
End 1	Opc 2	1	2	-1	1
End 1	Vip 2	0.871685	404	-0.00538044	1
End 1	Vip 3	1	6	0.0666667	1
End 2	Ast 3	1	4	0	1
End 2	L5_it 3	1	2	-1	1
End 2	Oli 2	1	10	0.0222222	1
End 2	Opc 1	0.934084	134	-0.0048255	1
Epi 1	L4_it 3	0.839342	17	-0.0441176	1
Epi 1	Oli 2	1	14	-0.010989	1
Epi 1	Opc 1	0.846528	491	-0.00584397	1
Epi 1	Opc 2	1	3	-0.333333	1
Epi 1	Vip 2	0.931969	272	-0.00347298	1
Epi 2	Ast 3	1	2	-1	1
Epi 2	L5_it 2	0.988119	71	0.00120724	1
Epi 2	Oli 2	1	10	0.0222222	1
Epi 2	Vip 3	1	5	0	1
Lymp 1	L5_it 3	0.904861	8	0.0714286	1
Lymp 1	Opc 2	1	3	-0.333333	1
Lymp 2	Ast 3	1	2	1	1
Lymp 2	L4_it 3	1	3	0.333333	1
Lymp 2	Oli 2	0.919455	9	0.0555556	1
Lymp 2	Opc 2	1	2	-1	1
Lymp 2	Vip 3	1	3	0.333333	1
Mult 1	Vip 3	1	3	0.333333	1
Mult 2	Ast 3	1	2	1	1
Mult 2	L5_it 3	1	4	0	1
Mult 2	Mic 1	0.831638	86	0.0155951	1
Mult 2	Mic 2	0.833887	40	0.0230769	1
Mult 2	Vip 3	1	3	0.333333	1
Mye 1	Ast 3	0.845841	15	0.047619	1
Mye 2	L5_it 2	0.949524	96	-0.00438596	1
Mye 2	L5_it 3	1	5	0	1
Mye 2	Oli 2	1	7	0.047619	1
Mye 2	Vip 3	1	3	0.333333	1
Str 1	Oli 2	1	6	0.0666667	1
Str 1	Vip 3	0.816667	5	-0.2	1
Str 2	End 1	0.958368	23	0.0118577	1
Str 2	L4_it 2	0.861456	26	-0.0276923	1
Str 2	L5_it 1	1	3	-0.333333	1
Str 2	Oli 1	1	4	0	1

## Sheet: Table S6
Lung AD-Rosmap gene module associations
cell_comp_LungKaminski	cell_comp_ADRosmap	p_value	gene_overlap	kendalltau_corr	fdr
End 1	Ast 1	1	6	-0.0666667	1
End 1	Ast 2	1	2	1	1
End 1	Ex 1	0.0471558	121	0.122039	0.134731
End 1	Ex 2	0.0872718	111	-0.10991	0.243549
End 1	In 1	0.0385216	24	0.304348	0.112746
End 1	In 2	0.0941116	37	0.192192	0.245508
End 1	Mic 1	1	2	-1	1
End 1	Mic 2	0.772619	7	-0.142857	1
End 1	Oli 1	0.166989	63	-0.119304	0.378088
End 1	Oli 2	0.478767	36	0.0825397	0.773333
End 2	Ast 1	1	2	-1	1
End 2	Ast 2	1	2	1	1
End 2	Ex 1	9.80462e-05	100	0.264242	0.000470622
End 2	Ex 2	1.6293e-05	92	-0.305303	8.14651e-05
End 2	In 1	0.287111	30	0.14023	0.554759
End 2	In 2	0.787443	31	0.0365591	1
End 2	Mic 1	1	2	-1	1
End 2	Mic 2	1	3	-0.333333	1
End 2	Oli 1	4.72359e-06	66	-0.385548	2.5765e-05
End 2	Oli 2	0.0208817	49	0.227891	0.0659423
End 2	Opc 2	1	2	-1	1
Epi 1	Ast 1	0.719444	6	-0.2	1
Epi 1	Ast 2	1	3	0.333333	1
Epi 1	Ex 1	8.05845e-10	365	0.215415	6.04384e-09
Epi 1	Ex 2	1.36445e-08	262	-0.235413	9.6314e-08
Epi 1	In 1	0.265668	105	0.0736264	0.541179
Epi 1	In 2	0.0900756	83	-0.126653	0.244857
Epi 1	Mic 2	0.816667	5	0.2	1
Epi 1	Oli 1	2.53136e-07	169	-0.267117	1.59875e-06
Epi 1	Oli 2	0.410802	137	0.0474453	0.694314
Epi 1	Opc 1	1	2	-1	1
Epi 1	Opc 2	1	3	0.333333	1
Epi 2	Ast 1	0.761414	9	-0.111111	1
Epi 2	Ast 2	0.333333	3	-1	0.606061
Epi 2	Ex 1	0.00928928	329	-0.0961154	0.031849
Epi 2	Ex 2	0.153461	257	0.0597641	0.358555
Epi 2	In 1	0.0918214	73	-0.134703	0.244857
Epi 2	In 2	0.963026	84	0.00344234	1
Epi 2	Mic 1	1	2	-1	1
Epi 2	Mic 2	0.75	4	-0.333333	1
Epi 2	Oli 1	0.00623931	143	0.154339	0.0226884
Epi 2	Oli 2	0.386989	104	-0.0575056	0.663409
Epi 2	Opc 1	1	2	1	1
Epi 2	Opc 2	1	4	0	1
Lymp 1	Ast 1	0.904861	8	0.0714286	1
Lymp 1	Ast 2	0.275099	8	-0.357143	0.541179
Lymp 1	Ex 1	1.71429e-29	747	-0.275702	2.05715e-28
Lymp 1	Ex 2	4.30693e-22	712	0.242031	4.30693e-21
Lymp 1	In 1	0.000111735	223	-0.173838	0.000515701
Lymp 1	In 2	0.245216	149	0.0642119	0.516244
Lymp 1	Mic 1	0.000145265	13	0.74359	0.000645622
Lymp 1	Mic 2	0.0227753	22	0.350649	0.0700778
Lymp 1	Oli 1	9.63288e-39	402	0.434746	1.92658e-37
Lymp 1	Oli 2	2.76678e-07	277	-0.207137	1.66007e-06
Lymp 1	Opc 1	1	3	0.333333	1
Lymp 1	Opc 2	1	4	0	1
Lymp 2	Ast 1	0.612202	9	0.166667	0.954082
Lymp 2	Ast 2	0.772619	7	0.142857	1
Lymp 2	Ex 1	7.31805e-35	810	0.289145	9.7574e-34
Lymp 2	Ex 2	2.08182e-26	662	-0.27625	2.27107e-25
Lymp 2	In 1	5.42714e-08	348	0.19527	3.61809e-07
Lymp 2	In 2	0.0138088	200	-0.117085	0.0460294
Lymp 2	Mic 1	0.00167031	18	-0.529412	0.00691164
Lymp 2	Mic 2	0.174331	24	-0.202899	0.387402
Lymp 2	Oli 1	1.51607e-41	521	-0.395689	3.63856e-40
Lymp 2	Oli 2	1.11573e-10	389	0.219013	8.92586e-10
Lymp 2	Opc 1	1	3	-0.333333	1
Lymp 2	Opc 2	1	4	0	1
Mult 1	Ex 1	0.201125	52	0.122172	0.438817
Mult 1	Ex 2	0.155374	23	-0.217391	0.358555
Mult 1	In 1	0.483333	5	0.4	0.773333
Mult 1	In 2	0.275099	8	-0.357143	0.541179
Mult 1	Oli 1	0.126787	14	0.318681	0.316968
Mult 1	Oli 2	0.476709	9	-0.222222	0.773333
Mult 2	Ex 1	0.00394309	25	-0.406667	0.0147866
Mult 2	Ex 2	0.00334566	17	0.514706	0.012951
Mult 2	In 1	0.816667	5	-0.2	1
Mult 2	In 2	0.136111	7	0.52381	0.326667
Mult 2	Oli 1	0.00875773	12	0.575758	0.0309096
Mult 2	Oli 2	0.108313	10	-0.422222	0.276545
Mye 1	Ast 1	0.87927	11	-0.0545455	1
Mye 1	Ast 2	1	4	0	1
Mye 1	Ex 1	4.10065e-92	1439	-0.358179	4.92078e-90
Mye 1	Ex 2	6.79974e-38	1093	0.259902	1.16567e-36
Mye 1	In 1	2.14818e-16	458	-0.256839	1.98293e-15
Mye 1	In 2	0.00253046	266	0.124245	0.0101218
Mye 1	Mic 1	0.275099	8	0.357143	0.541179
Mye 1	Mic 2	0.719544	8	0.142857	1
Mye 1	Oli 1	6.36994e-52	735	0.373712	2.54798e-50
Mye 1	Oli 2	1.92882e-12	558	-0.199295	1.65328e-11
Mye 1	Opc 1	0.136111	6	0.6	0.326667
Mye 1	Opc 2	0.333333	4	0.666667	0.606061
Mye 2	Ast 1	0.228134	16	-0.233333	0.488858
Mye 2	Ast 2	0.861801	10	0.0666667	1
Mye 2	Ex 1	1.9015e-63	979	0.358909	1.1409e-61
Mye 2	Ex 2	3.49979e-36	810	-0.294847	5.24968e-35
Mye 2	In 1	9.14812e-07	371	0.170715	5.22749e-06
Mye 2	In 2	0.000835901	243	-0.143897	0.00358243
Mye 2	Mic 1	0.919455	9	-0.0555556	1
Mye 2	Mic 2	0.291248	10	0.288889	0.554759
Mye 2	Oli 1	1.26661e-42	630	-0.364464	3.79984e-41
Mye 2	Oli 2	9.39228e-06	447	0.140257	4.90032e-05
Mye 2	Opc 1	1	5	0	1
Mye 2	Opc 2	0.816667	5	-0.2	1
Str 1	Ast 1	1	2	-1	1
Str 1	Ex 1	0.366156	25	0.133333	0.646157
Str 1	Ex 2	0.0148145	32	-0.302419	0.0480469
Str 1	In 1	0.469444	6	0.333333	0.773333
Str 1	In 2	0.747189	14	-0.0769231	1
Str 1	Oli 1	0.0255375	16	-0.416667	0.0766126
Str 1	Oli 2	0.380705	12	0.212121	0.662095
Str 1	Opc 2	0.333333	3	-1	0.606061
Str 2	Ast 1	1	2	-1	1
Str 2	Ast 2	1	2	1	1
Str 2	Ex 1	0.561905	7	0.238095	0.887218
Str 2	Ex 2	0.358488	9	0.277778	0.642067
Str 2	In 1	1	2	-1	1
Str 2	In 2	1	2	1	1
Str 2	Oli 1	1	7	0.047619	1
Str 2	Oli 2	1	2	1	1

## Sheet: Table S7
Lung PD-Kamath gene module associations
cell_comp_LungKaminski	cell_comp_PDKam	p_value	gene_overlap	kendalltau_corr	fdr
Mye 1	Oli 2	3.80015e-212	2172	0.445025	8.89235e-210
Mye 2	Mic 2	1.8341e-185	1041	0.601131	2.1459e-183
Mye 1	Ex 1	1.83739e-183	1553	0.489199	1.43316e-181
Mye 1	Mic 2	1.06605e-181	1158	-0.563979	6.23639e-180
Mye 2	Ex 1	4.63052e-149	1207	-0.49969	2.16709e-147
Mye 2	Oli 2	2.723e-140	1491	-0.435856	1.06197e-138
Lymp 2	Mic 2	4.70998e-113	788	0.537832	1.57448e-111
Mye 1	Ex 2	8.36399e-107	1525	-0.375178	2.44647e-105
Lymp 2	Oli 2	1.50598e-94	1108	-0.413812	3.91556e-93
Mye 1	End 3	2.45654e-81	864	-0.434107	5.7483e-80
Mye 2	Ex 2	1.0393e-75	1064	0.376937	2.21087e-74
Lymp 2	Ex 1	4.89311e-72	934	-0.392271	9.54157e-71
Lymp 1	Mic 2	2.01226e-55	679	-0.402244	3.62207e-54
Mye 2	End 3	1.05135e-49	761	0.359029	1.75725e-48
Lymp 2	Ex 2	2.79295e-43	873	0.311848	4.357e-42
Lymp 1	Oli 2	8.69442e-41	1298	0.247791	1.27156e-39
Lymp 1	Ex 1	1.05086e-39	848	0.302505	1.44647e-38
Mye 1	In 2	1.06178e-36	1184	0.245531	1.38032e-35
Mye 1	Oli 1	2.61548e-34	1906	-0.186683	3.22117e-33
Mye 1	End 2	1.12764e-33	468	-0.37411	1.31933e-32
Mye 2	End 2	1.26508e-29	447	0.357811	1.40966e-28
Lymp 2	End 3	7.44499e-29	588	0.307362	7.91876e-28
Mye 2	Mic 1	3.7255e-28	561	-0.310644	3.7903e-27
Mye 2	In 2	6.07653e-26	811	-0.247111	5.92462e-25
Lymp 1	Ex 2	3.46197e-24	772	-0.243987	3.2404e-23
Epi 1	Mic 2	5.57085e-21	268	0.385209	5.01376e-20
Lymp 1	End 3	4.27535e-20	512	-0.271419	3.7053e-19
Lymp 2	End 2	6.82787e-19	348	0.318858	5.70615e-18
Lymp 1	End 2	1.76815e-18	339	-0.31923	1.42671e-17
Mye 2	End 1	7.06005e-18	306	-0.330162	5.50684e-17
Epi 1	Oli 2	2.04114e-17	488	-0.257178	1.54073e-16
Lymp 2	Mic 1	2.16171e-17	397	-0.285144	1.58075e-16
Lymp 2	In 2	3.34835e-16	676	-0.209774	2.37429e-15
Mye 1	Ast 2	1.00575e-13	1019	-0.15565	6.9219e-13
Mye 1	Opc 2	1.61068e-13	277	-0.297389	1.07685e-12
Epi 1	Ex 1	3.85056e-13	447	-0.229843	2.50286e-12
Epi 1	Ex 2	1.46362e-12	393	0.239082	9.25643e-12
Epi 1	End 2	2.98686e-12	197	0.334404	1.83928e-11
Lymp 1	In 2	1.25328e-10	605	0.174856	7.5197e-10
Lymp 1	Oli 1	1.47635e-10	1166	-0.125291	8.63665e-10
Mye 2	Opc 2	6.3111e-10	240	0.267992	3.60195e-09
Mye 1	Mic 1	8.78792e-10	578	0.170498	4.89613e-09
End 2	Mic 2	1.67096e-09	111	0.387387	9.09315e-09
Epi 2	Mic 2	1.95639e-09	247	-0.256377	1.01732e-08
Mye 2	Oli 1	1.94689e-09	1422	0.106243	1.01732e-08
Epi 1	End 3	2.7083e-09	270	0.242902	1.3777e-08
Lymp 1	Ast 2	5.39893e-09	911	-0.129115	2.68798e-08
Mye 1	Calb1 3	5.59915e-08	218	0.247199	2.72959e-07
Lymp 2	End 1	1.22406e-07	210	-0.245386	5.8455e-07
End 2	Oli 2	1.78407e-07	168	-0.271315	8.34947e-07
Mye 2	In 1	2.22358e-07	551	-0.147573	1.02023e-06
Lymp 2	Ast 2	2.40113e-07	512	0.152703	1.08051e-06
Mye 1	End 1	4.6719e-07	279	0.202393	2.06269e-06
Lymp 2	Opc 2	5.81895e-07	210	0.231807	2.52155e-06
End 1	End 3	6.08258e-07	186	0.246149	2.58786e-06
Mye 2	Calb1 3	1.00597e-06	214	-0.224694	4.2035e-06
Mult 2	Ex 1	1.04706e-06	33	0.564394	4.29845e-06
End 2	End 3	1.88078e-06	160	0.253931	7.58797e-06
Mye 1	Opc 1	1.91634e-06	274	-0.193016	7.60041e-06
Epi 1	Ast 2	2.09993e-06	418	0.155325	8.18974e-06
Mult 2	Oli 2	2.34684e-06	31	0.565591	9.00262e-06
Lymp 2	Ast 1	2.71096e-06	290	-0.184775	1.02317e-05
Epi 2	Oli 2	4.12791e-06	514	0.135868	1.50927e-05
Mye 2	Ast 2	4.06578e-06	820	0.107508	1.50927e-05
Epi 1	End 1	5.1298e-06	166	-0.238408	1.84673e-05
Epi 1	Ast 1	2.69625e-05	252	-0.177512	9.54673e-05
Mye 2	Ast 1	2.73347e-05	425	-0.136204	9.54673e-05
End 2	Ex 1	6.1498e-05	130	-0.237448	0.000211625
Mye 2	Opc 1	7.21404e-05	244	0.170613	0.00024465
Mult 2	Ex 2	8.33979e-05	28	-0.507937	0.000278787
Mult 2	Mic 2	0.000104837	18	-0.633987	0.00034552
Epi 2	Ex 1	0.000190211	440	0.119072	0.000618184
Epi 2	Ex 2	0.000446205	384	-0.119996	0.0014303
End 2	Ex 2	0.000515461	118	0.216283	0.00162997
Str 2	End 2	0.000528721	13	-0.692308	0.00164961
Str 1	Calb1 1	0.000643224	24	0.485507	0.00198045
Epi 2	Mic 1	0.000754976	168	0.175078	0.00229434
Epi 1	Calb1 1	0.000830033	150	0.184072	0.0024901
Epi 2	End 3	0.000912626	290	-0.130605	0.00270322
End 2	In 2	0.00106047	67	-0.273632	0.00309816
Mult 1	In 1	0.00107244	48	0.326241	0.00309816
End 1	End 2	0.00111621	148	-0.180732	0.00318527
Str 2	Ex 1	0.00127503	17	0.558824	0.00359467
Mult 2	End 3	0.00134291	29	-0.413793	0.00374098
Lymp 1	Opc 2	0.00138947	180	-0.160397	0.00382512
Lymp 2	Oli 1	0.00148069	1014	0.0666581	0.00402886
Epi 2	Ast 1	0.00168873	263	-0.129945	0.00454211
End 1	End 1	0.00216008	84	0.227768	0.00574386
Mye 1	Calb1 1	0.0024574	211	-0.140149	0.00646103
Str 2	End 1	0.00318165	12	0.636364	0.00827228
Epi 2	In 2	0.0033474	220	0.132918	0.00860761
Mult 2	In 2	0.00414288	15	0.542857	0.0105373
Str 2	Oli 1	0.00656594	19	0.450292	0.0165208
Mult 2	End 2	0.00665282	18	-0.464052	0.0165613
Mult 1	Calb1 3	0.00805068	44	0.276956	0.0198301
Lymp 2	Opc 1	0.0100034	174	0.131486	0.0243834
Str 2	Oli 2	0.0103287	19	0.426901	0.0249167
Epi 2	Calb1 3	0.0163803	164	0.126291	0.0391122
End 2	Ast 1	0.016649	90	0.171536	0.0393523
End 1	Ast 1	0.0196725	115	0.147216	0.0460337
Mult 2	Oli 1	0.0198946	31	-0.294624	0.0460924
Str 1	End 3	0.0222101	55	-0.212121	0.0509526
Epi 1	Mic 1	0.025931	207	-0.104076	0.0589112
End 2	In 1	0.0272478	77	-0.171565	0.0607236
End 2	Opc 2	0.0270997	47	0.222942	0.0607236
End 2	Opc 1	0.028565	49	0.215986	0.0630586
Epi 1	Calb1 3	0.0302442	154	0.117732	0.0660626
Epi 2	Oli 1	0.0304904	561	-0.0610899	0.0660626
End 2	End 1	0.033416	78	0.164169	0.0708655
Mult 1	Ex 2	0.0334163	55	0.197306	0.0708655
Str 1	Ex 2	0.0336157	38	0.240398	0.0708655
Lymp 2	Calb1 1	0.0391647	148	0.114359	0.0818263
Epi 2	End 1	0.0405477	129	0.121851	0.0839661
End 1	Ast 2	0.0433809	154	-0.109753	0.089045
Str 1	Calb1 2	0.0446153	9	0.555556	0.0907824
Mult 1	Ast 1	0.0526729	48	-0.193262	0.106254
End 1	Calb1 3	0.054007	69	0.158568	0.108014
Epi 1	In 2	0.0547204	217	-0.0876429	0.108513
Lymp 1	Opc 1	0.0588234	187	-0.0929791	0.11567
Mult 2	Opc 2	0.0610119	8	-0.571429	0.117994
Mye 2	Calb1 1	0.0610142	213	0.0862787	0.117994
Lymp 1	Calb1 1	0.0621097	198	-0.0891658	0.119129
End 1	Ex 1	0.0627051	163	-0.0982352	0.119293
Str 1	Ex 1	0.0645922	38	-0.209104	0.121892
Lymp 2	In 1	0.0718971	365	-0.063104	0.134591
Epi 1	Sox6 2	0.0794569	14	0.362637	0.147563
End 1	Sox6 2	0.0833333	4	1	0.153543
End 1	Opc 1	0.0865131	63	0.147977	0.157865
Mult 2	Ast 2	0.087028	24	-0.253623	0.157865
Lymp 2	Calb1 3	0.0877164	154	-0.0927765	0.15789
End 1	Sox6 1	0.108681	8	0.5	0.194132
Str 2	Mic 1	0.114247	15	0.314286	0.202529
Mult 1	Opc 1	0.131272	24	-0.224638	0.23096
Str 1	Oli 2	0.135874	40	-0.164103	0.237273
Lymp 1	Calb1 2	0.145985	143	-0.0820447	0.253041
End 1	In 2	0.158831	91	-0.100366	0.273283
Str 2	Ast 1	0.168578	15	0.27619	0.287936
End 2	End 2	0.172914	131	-0.0804463	0.293202
Mult 1	Mic 2	0.186267	19	-0.22807	0.313572
Str 1	In 2	0.201843	15	-0.257143	0.337366
Mult 1	Ast 2	0.213068	66	-0.104895	0.353602
Epi 1	Sox6 1	0.218598	21	-0.2	0.357706
Lymp 1	Sox6 2	0.218347	11	-0.309091	0.357706
Str 1	Mic 1	0.227198	23	-0.185771	0.369197
Epi 1	Oli 1	0.230527	545	0.0343497	0.369475
Str 1	Mic 2	0.229017	27	0.168091	0.369475
Lymp 2	Sox6 1	0.239459	15	-0.238095	0.381179
Epi 2	End 2	0.250441	166	-0.0600949	0.390688
Epi 2	Opc 2	0.248246	135	-0.0671089	0.390688
Mult 2	End 1	0.24958	12	0.272727	0.390688
End 2	Oli 1	0.268272	172	0.0568475	0.415733
Lymp 1	Ast 1	0.271659	360	-0.0388115	0.418212
Mult 2	Calb1 1	0.281566	15	-0.219048	0.43063
Epi 2	Ast 2	0.288628	376	0.0366525	0.435735
Str 1	End 1	0.287111	30	-0.14023	0.435735
Mye 1	Sox6 2	0.291248	10	-0.288889	0.436873
Str 1	Ast 2	0.301762	33	0.128788	0.449761
Mult 1	End 2	0.31081	12	0.242424	0.45456
Mult 1	Mic 1	0.31081	12	0.242424	0.45456
Str 1	Opc 1	0.308115	17	-0.191176	0.45456
Str 1	In 1	0.318749	25	-0.146667	0.463275
End 2	Sox6 2	0.333333	3	1	0.46988
Mye 2	Calb1 2	0.329526	137	0.0562473	0.46988
Str 2	Calb1 1	0.333333	4	-0.666667	0.46988
Str 2	Calb1 3	0.333333	4	0.666667	0.46988
Str 2	Sox6 1	0.333333	3	-1	0.46988
End 1	Ex 2	0.340607	147	0.0530239	0.477257
Epi 1	In 1	0.353323	282	-0.0370763	0.492129
Mye 1	In 1	0.357391	706	0.0231491	0.494849
Mult 1	End 3	0.362661	24	0.137681	0.499193
End 2	Sox6 1	0.381349	7	0.333333	0.518812
Str 2	In 2	0.38072	10	0.244444	0.518812
Mye 1	Calb1 2	0.383828	137	-0.0502362	0.519167
End 2	Ast 2	0.390959	125	0.051871	0.525772
Mult 2	Calb1 2	0.39876	8	-0.285714	0.533199
Mult 1	Calb1 1	0.40203	22	0.134199	0.534518
Mult 1	Oli 1	0.435777	74	0.061829	0.576111
Mult 2	Calb1 3	0.446735	19	0.134503	0.587281
Str 1	Oli 1	0.458507	41	-0.0804878	0.599389
End 1	Oli 1	0.463513	228	0.0326146	0.602567
Str 2	In 1	0.469444	6	0.333333	0.606906
Str 2	Mic 2	0.489338	19	-0.122807	0.629149
Epi 1	Calb1 2	0.512703	109	0.0424737	0.655051
Lymp 1	Calb1 3	0.515083	189	0.0318586	0.655051
End 1	Opc 2	0.523219	43	0.0675526	0.661802
End 1	Mic 1	0.534587	118	0.0386788	0.672545
Epi 1	Opc 2	0.540845	115	0.0385965	0.67678
Mye 2	Sox6 2	0.548413	8	0.214286	0.682599
Epi 2	Sox6 2	0.561905	7	0.238095	0.689762
Lymp 1	In 1	0.5639	557	0.0163517	0.689762
Mult 1	Oli 2	0.565959	60	0.0508475	0.689762
Str 1	Opc 2	0.558966	15	-0.12381	0.689762
Mult 1	Calb1 2	0.572231	24	-0.0869565	0.693793
End 1	Calb1 2	0.57589	47	0.0564292	0.694631
Mye 1	Sox6 1	0.580518	19	-0.0994152	0.696622
Epi 2	Calb1 2	0.613527	106	-0.0332435	0.732476
Mult 1	Opc 2	0.628824	19	-0.0877193	0.746928
End 2	Calb1 3	0.633507	50	-0.0465306	0.74869
Str 1	Ast 1	0.640787	32	-0.0604839	0.753488
End 2	Calb1 1	0.659527	57	-0.0401003	0.771647
Epi 2	Opc 1	0.67911	147	-0.0230174	0.790606
End 1	In 1	0.702382	105	-0.0252747	0.813651
Str 1	End 2	0.719279	41	-0.0390244	0.825359
Str 1	Sox6 1	0.719544	8	-0.142857	0.825359
Mult 2	Ast 1	0.738094	22	0.0562771	0.842507
Mult 1	Sox6 2	0.75	4	-0.333333	0.847826
Str 2	Ast 2	0.747189	14	0.0769231	0.847826
Mult 2	Mic 1	0.76115	11	0.0909091	0.856294
End 1	Oli 2	0.772306	214	-0.0132947	0.864687
End 2	Calb1 2	0.784536	32	0.0362903	0.874197
Lymp 1	Sox6 1	0.78842	21	-0.047619	0.874362
End 2	Mic 1	0.801425	94	-0.0176161	0.884592
Lymp 2	Sox6 2	0.816667	5	-0.2	0.897183
Mult 1	End 1	0.822683	20	-0.0421053	0.899569
Epi 1	Opc 1	0.836463	111	0.0132678	0.903775
Mult 2	In 1	0.845841	15	-0.047619	0.903775
Str 1	Calb1 3	0.836031	19	0.0409357	0.903775
Str 2	End 3	0.845841	15	-0.047619	0.903775
Str 2	Ex 2	0.845841	15	-0.047619	0.903775
End 1	Mic 2	0.853201	131	0.0109219	0.904366
Lymp 1	End 1	0.854124	241	0.00795297	0.904366
End 1	Calb1 1	0.891493	63	-0.0117768	0.931292
Epi 2	Calb1 1	0.887643	126	-0.00850794	0.931292
Mye 1	Ast 1	0.889243	424	-0.00452741	0.931292
Lymp 1	Mic 1	0.912367	468	-0.00340416	0.948862
Mult 2	Opc 1	0.919455	9	0.0555556	0.952003
Epi 2	In 1	0.949152	267	-0.00261891	0.968925
Mult 1	Ex 1	0.946729	62	-0.00581703	0.968925
Mult 1	In 2	0.940516	18	-0.0196078	0.968925
Mye 2	Sox6 1	0.952362	13	-0.025641	0.968925
Lymp 2	Calb1 2	0.978294	99	0.00185529	0.990999
Epi 2	Sox6 1	1	16	0	1
Str 2	Calb1 2	1	2	-1	1
Str 2	Opc 2	1	2	-1	1

## Sheet: Table S8
Lung Smajic-PD gene module associations
cell_comp_LungKaminski	cell_comp_PDSm	p_value	gene_overlap	kendalltau_corr	fdr
Mye 1	Opc 1	2.28891e-62	3425	0.189955	4.34894e-60
Mult 1	Epen 2	2.69273e-60	780	0.391879	2.55809e-58
Epi 1	Epen 2	5.89579e-60	1645	0.268732	3.734e-58
Mye 2	Oli 1	1.05479e-59	1636	-0.268881	5.01027e-58
Mye 1	Oli 1	4.5872e-54	5303	0.141781	1.74314e-52
Mye 1	Ast 1	7.95027e-50	4776	0.143219	2.51759e-48
Mye 2	Opc 1	4.54379e-46	1441	-0.250547	1.23332e-44
Mye 1	Ast 2	5.91482e-41	2369	-0.183698	1.40477e-39
Mye 2	In 1	6.48333e-37	2948	0.155941	1.3687e-35
Mult 2	Epen 2	2.91651e-32	441	-0.376879	5.54138e-31
Mye 1	End 1	1.42403e-31	3037	0.141505	2.45969e-30
Mye 2	Ast 1	4.62768e-28	1786	-0.173422	7.32716e-27
Epi 1	Epen 1	1.1271e-26	188	-0.524663	1.6473e-25
Mye 2	End 1	2.61071e-26	1303	-0.19626	3.5431e-25
Mye 1	In 1	5.04377e-26	8773	-0.0751106	6.38877e-25
Mye 2	Ast 2	3.04641e-20	720	0.229563	3.61762e-19
Mye 2	Opc 2	7.95198e-20	500	0.272673	8.8875e-19
Mye 1	Opc 2	4.03823e-16	1791	-0.128313	4.26257e-15
Str 1	Ast 1	5.39037e-16	1518	-0.138798	5.39037e-15
Mult 1	Epen 1	6.06363e-16	127	-0.485064	5.76045e-15
Mult 2	Epen 1	1.1315e-12	112	0.455152	1.02374e-11
Str 1	Oli 2	1.37938e-09	913	-0.133914	1.19129e-08
Epi 2	End 1	1.84606e-09	903	-0.13361	1.525e-08
Epi 2	Opc 1	2.20572e-09	970	-0.128276	1.74619e-08
Lymp 1	Ast 1	2.92032e-08	3874	0.0594315	2.21944e-07
End 1	In 1	4.71187e-08	7984	-0.04076	3.44329e-07
Epi 1	Ast 1	1.25227e-07	2417	0.0717277	8.81228e-07
Str 1	Oli 1	2.82256e-07	1419	0.0909886	1.91531e-06
Epi 2	Ast 1	3.3497e-07	1344	-0.0929112	2.19463e-06
Epi 2	Oli 1	5.93285e-07	1082	-0.101366	3.75747e-06
Mult 1	Ast 1	6.97656e-07	864	0.112769	4.27596e-06
End 1	Ast 1	9.11013e-07	4351	-0.0496439	5.40914e-06
Lymp 1	Mic 2	1.28777e-06	201	-0.229652	7.41442e-06
Epi 1	Oli 2	2.57171e-06	1538	-0.0800277	1.43713e-05
Str 1	End 1	7.42288e-06	1047	-0.0924813	4.02957e-05
Str 1	Ast 2	7.9203e-06	572	0.124907	4.18016e-05
Lymp 1	Ast 2	9.87709e-06	1907	-0.0675366	5.05269e-05
Lymp 1	Opc 1	1.01054e-05	2775	0.0559078	5.05269e-05
Epi 1	Opc 2	3.12628e-05	818	0.0972698	0.000152306
End 2	Ast 1	0.000140147	1038	0.0789275	0.0006657
Str 2	Ast 1	0.000159886	78	0.291375	0.000740937
Lymp 2	Opc 1	0.000181387	518	-0.110027	0.000814278
Mye 1	GABA 2	0.000184284	2210	-0.0530763	0.000814278
Epi 2	In 1	0.000213765	2098	0.0539292	0.000923075
Mult 1	Opc 2	0.000722637	215	0.154966	0.00305114
End 1	Opc 1	0.000751539	3238	-0.0395041	0.00310418
End 2	Oli 2	0.00114742	782	-0.0776924	0.00454188
Str 1	Epen 2	0.00113476	810	0.0764078	0.00454188
End 1	Opc 2	0.00135575	1592	-0.0535913	0.00518879
Mult 2	Opc 1	0.00136547	263	0.132499	0.00518879
Mult 2	Opc 2	0.00209083	143	-0.173643	0.00778938
End 2	Opc 1	0.00258772	694	0.0764375	0.00945511
Epi 1	Oli 1	0.00300356	2910	-0.036694	0.0107675
Lymp 2	Ast 1	0.00511368	693	-0.0710824	0.0179926
Lymp 2	Ast 2	0.00627955	544	0.0783637	0.021693
End 1	End 1	0.00669544	2681	0.034936	0.0227167
Epi 1	In 3	0.00760213	153	0.145511	0.0253404
Epi 1	Ast 2	0.00806751	1157	0.0520018	0.026428
Str 1	GABA 2	0.00874524	635	-0.0695571	0.0281626
Mye 1	Oli 2	0.00987833	3294	0.0299852	0.0312814
Str 2	Ast 2	0.0103287	19	-0.426901	0.0321714
Mult 1	Oli 2	0.0139778	351	-0.0878958	0.0428353
Mye 1	Epen 1	0.0164879	293	-0.0939644	0.0497255
Mye 2	GABA 2	0.0179658	638	0.0626296	0.0533361
Str 1	Opc 1	0.018741	1150	-0.0462815	0.0547814
Mye 2	Ast 3	0.0209804	12	0.515152	0.060398
Mult 1	GABA 2	0.0267369	526	0.0646122	0.0758211
Mye 2	Epen 2	0.0306367	816	-0.0505607	0.0856025
Epi 2	Epen 2	0.0347925	628	0.0563098	0.0945161
Str 1	Epen 1	0.0348217	85	-0.155873	0.0945161
Str 1	Ast 3	0.0355657	14	0.428571	0.0951757
Mult 1	Oli 1	0.0412103	846	-0.0468868	0.107877
Mult 2	Ast 2	0.0414474	190	-0.0995266	0.107877
Lymp 2	GABA 2	0.0460712	371	-0.0693669	0.118291
Mult 2	GABA 1	0.0480619	41	0.214634	0.121757
Lymp 1	Oli 2	0.0576365	2797	0.0239461	0.144091
Mult 2	Ast 1	0.0599575	406	-0.0625068	0.147947
Lymp 1	Ex 1	0.0615646	348	-0.0671437	0.149965
Mye 2	Epen 1	0.0642523	70	0.151139	0.154531
End 1	Oli 2	0.0655168	3012	-0.0223849	0.155602
Mult 2	In 3	0.067625	51	-0.176471	0.158627
End 2	Ast 2	0.0725315	583	-0.0497309	0.168061
Lymp 1	Epen 1	0.075396	199	-0.0847823	0.172593
End 1	Mic 2	0.07878	199	-0.0838029	0.176097
Mult 1	GABA 1	0.0787802	81	-0.133045	0.176097
Str 1	Mic 2	0.0800276	77	-0.136022	0.176805
Mye 2	In 3	0.0832425	66	0.145921	0.181794
Epi 1	Ex 1	0.0842479	340	0.0627451	0.181899
End 2	In 3	0.091126	49	-0.166667	0.192377
End 2	Oli 1	0.0907982	997	0.03577	0.192377
Mult 2	Oli 1	0.0933707	433	0.0539731	0.19495
Lymp 2	Oli 2	0.112996	651	-0.0415219	0.233362
Mult 1	Ast 3	0.119439	9	0.444444	0.244015
Lymp 1	GABA 2	0.125006	1599	-0.0256046	0.252672
Mult 1	In 3	0.128155	87	0.110933	0.256309
Lymp 2	Opc 2	0.136876	425	0.0483019	0.2709
End 1	Ast 2	0.140469	2084	0.0215445	0.273031
Epi 2	Ex 1	0.140827	142	-0.0834083	0.273031
Mye 2	Oli 2	0.157587	1117	0.0282342	0.30244
Str 2	Ex 1	0.168578	15	-0.27619	0.320298
Epi 2	Epen 1	0.17097	61	0.120284	0.321626
Epi 2	Mic 2	0.174792	56	-0.124675	0.325593
Epi 2	GABA 2	0.195819	500	0.0387023	0.357746
Lymp 2	Epen 1	0.194785	50	-0.126531	0.357746
Epi 2	GABA 1	0.205288	57	0.115288	0.366417
Mye 1	Ast 3	0.208279	40	-0.138462	0.366417
Mye 1	GABA 1	0.208253	250	0.0534314	0.366417
Str 2	Oli 1	0.203935	55	-0.117845	0.366417
End 2	GABA 2	0.23768	447	-0.0373794	0.412274
Mye 1	Ex 1	0.238685	545	-0.0337561	0.412274
Str 1	In 3	0.247958	91	-0.0822955	0.424433
Mye 2	Mic 2	0.25279	65	0.0971154	0.42884
Mye 1	In 3	0.259247	270	-0.0460691	0.432078
Str 2	Epen 2	0.25879	50	-0.110204	0.432078
End 1	GABA 2	0.270539	1753	-0.0175621	0.446977
Epi 1	GABA 2	0.27464	1197	0.0210817	0.449841
Str 2	Opc 1	0.292853	44	0.109937	0.475573
End 2	Mic 2	0.325712	51	0.094902	0.524452
Str 2	In 3	0.333333	4	0.666667	0.532213
Epi 1	End 1	0.344736	1386	-0.0169409	0.545832
Lymp 2	GABA 1	0.35875	38	0.103841	0.563327
Mye 1	Epen 2	0.374222	2828	0.0111468	0.582804
Epi 1	Mic 2	0.384648	150	-0.0478747	0.594172
End 1	Epen 1	0.393103	208	-0.0398095	0.597517
Mult 1	Ast 2	0.391594	344	0.0309513	0.597517
End 2	End 1	0.437981	737	0.0190918	0.656366
Mult 2	GABA 2	0.442183	233	-0.033818	0.656366
Mult 2	In 1	0.43995	691	0.0196355	0.656366
Lymp 1	End 1	0.462806	2502	0.00979273	0.680955
Lymp 1	Epen 2	0.470033	2078	0.0105743	0.680955
Lymp 1	GABA 1	0.473084	175	-0.0365201	0.680955
Str 2	End 1	0.46791	59	0.0648743	0.680955
Lymp 2	End 1	0.478609	468	-0.0219167	0.683727
Lymp 2	In 3	0.488649	33	-0.0871212	0.688198
Mult 1	In 1	0.488983	1416	-0.0122737	0.688198
Str 1	In 1	0.50657	2414	-0.00901874	0.702542
Str 1	Opc 2	0.505467	379	0.0229091	0.702542
End 1	Epen 2	0.530095	2261	0.00880979	0.725263
Mult 1	Ex 1	0.530587	194	0.0302868	0.725263
Mult 2	End 1	0.581616	214	-0.025317	0.783738
Mult 2	Oli 2	0.581157	171	-0.0284142	0.783738
Mult 1	Mic 2	0.591303	53	0.0507983	0.786752
Str 1	GABA 1	0.592134	60	0.0474576	0.786752
Lymp 1	In 3	0.607637	167	-0.0267657	0.801743
End 2	Epen 1	0.61959	58	0.0448078	0.807212
Mye 2	GABA 1	0.620279	51	-0.0478431	0.807212
Epi 1	Opc 1	0.631717	1784	0.00757277	0.816505
Str 2	GABA 2	0.641171	42	-0.05	0.823125
End 1	GABA 1	0.652029	188	-0.0221306	0.831446
End 1	Ast 3	0.668895	29	0.0591133	0.847267
End 2	Epen 2	0.679527	578	0.0114902	0.854804
Mult 2	Ex 1	0.688342	91	-0.0285714	0.854804
Str 2	In 1	0.687704	113	-0.0256005	0.854804
End 2	GABA 1	0.708927	48	-0.037234	0.869007
Str 1	Ex 1	0.704925	198	-0.0180998	0.869007
Epi 1	In 1	0.72661	4568	-0.00345009	0.879337
Lymp 2	Ex 1	0.723806	56	-0.0324675	0.879337
Mult 2	Ast 3	0.75	4	-0.333333	0.901899
End 2	Ex 1	0.770535	72	-0.0234742	0.905847
Lymp 1	Oli 1	0.772354	4288	0.00294647	0.905847
Mult 2	Mic 2	0.770245	33	0.0378788	0.905847
Mye 2	Ex 1	0.766245	156	0.0160463	0.905847
End 2	Opc 2	0.781894	442	-0.00881378	0.907458
Lymp 2	Epen 2	0.783279	446	0.00871686	0.907458
End 1	In 3	0.795441	191	-0.0126206	0.910731
Epi 2	Ast 2	0.795691	487	-0.0078502	0.910731
Epi 2	Oli 2	0.803545	798	-0.00588359	0.914213
Str 2	Epen 1	0.816667	5	0.2	0.923611
Lymp 2	In 1	0.826017	1377	0.00395408	0.927303
Str 2	Opc 2	0.82991	14	-0.0549451	0.927303
Str 2	Oli 2	0.834573	23	0.0355731	0.927303
Epi 1	GABA 1	0.855104	135	-0.0106154	0.940913
Lymp 2	Mic 2	0.861678	47	-0.0175763	0.940913
Mult 1	End 1	0.859882	422	0.0057525	0.940913
End 1	Oli 1	0.880589	4810	0.00144454	0.956068
Lymp 1	In 1	0.888884	7129	-0.00110344	0.95959
Epi 2	In 3	0.898498	60	0.0112994	0.963502
Mult 1	Opc 1	0.902649	594	-0.00335565	0.963502
Lymp 1	Ast 3	0.935919	32	0.0120968	0.993434
End 1	Ex 1	0.978666	356	0.000949517	1
End 2	Ast 3	1	11	0.0181818	1
End 2	In 1	0.970765	1736	-0.000586993	1
Epi 1	Ast 3	0.965203	26	0.00923077	1
Epi 2	Ast 3	1	7	0.047619	1
Epi 2	Opc 2	0.958379	420	0.00170474	1
Lymp 1	Opc 2	0.981046	1460	-0.000414996	1
Lymp 2	Ast 3	1	2	-1	1
Lymp 2	Oli 1	0.983065	952	0.00045949	1
Mye 1	Mic 2	0.973786	271	0.00133935	1
Str 2	GABA 1	1	6	0.0666667	1

## Sheet: Table S9
Gene set enrichment analysis: GO Biological Process 2023 enriched gene sets in Seattle-AD and Smajic-PD
Term	NES_PD	component_PD	cell_type_PD	gene_set_source	NES_AD	component_AD	cell_type_AD	cell_comp	NES	Term_name
Mitochondrial Electron Transport, Cytochrome C To Oxygen (GO:0006123)	1.83609	0	Oli	GO_Biological_Process_2023	-2.0387	1	pvalb	pvalb 2, Oli 1	1	Mitochondrial Electron Transport, Cytochrome C To Oxygen
Mitochondrial Electron Transport, Cytochrome C To Oxygen (GO:0006123)	1.83609	0	Oli	GO_Biological_Process_2023	-1.94015	2	pvalb	pvalb 3, Oli 1	1	Mitochondrial Electron Transport, Cytochrome C To Oxygen
Mitochondrial Electron Transport, Cytochrome C To Oxygen (GO:0006123)	1.83609	0	Oli	GO_Biological_Process_2023	-1.83052	0	Vip	Vip 1, Oli 1	1	Mitochondrial Electron Transport, Cytochrome C To Oxygen
Mitochondrial Electron Transport, Cytochrome C To Oxygen (GO:0006123)	1.83609	0	Oli	GO_Biological_Process_2023	-2.0471	1	Vip	Vip 2, Oli 1	1	Mitochondrial Electron Transport, Cytochrome C To Oxygen
Mitochondrial Electron Transport, Cytochrome C To Oxygen (GO:0006123)	1.83609	0	Oli	GO_Biological_Process_2023	-2.32969	2	Vip	Vip 3, Oli 1	1	Mitochondrial Electron Transport, Cytochrome C To Oxygen
Mitochondrial Electron Transport, Cytochrome C To Oxygen (GO:0006123)	1.83609	0	Oli	GO_Biological_Process_2023	-1.9946	0	L5_it	L5_it 1, Oli 1	1	Mitochondrial Electron Transport, Cytochrome C To Oxygen
Mitochondrial Electron Transport, Cytochrome C To Oxygen (GO:0006123)	1.83609	0	Oli	GO_Biological_Process_2023	2.27523	1	L5_it	L5_it 2, Oli 1	1	Mitochondrial Electron Transport, Cytochrome C To Oxygen
Mitochondrial Electron Transport, Cytochrome C To Oxygen (GO:0006123)	1.83609	0	Oli	GO_Biological_Process_2023	1.87118	2	L5_it	L5_it 3, Oli 1	1	Mitochondrial Electron Transport, Cytochrome C To Oxygen
Mitochondrial Electron Transport, Cytochrome C To Oxygen (GO:0006123)	1.83609	0	Oli	GO_Biological_Process_2023	-1.9299	0	L4_it	L4_it 1, Oli 1	1	Mitochondrial Electron Transport, Cytochrome C To Oxygen
Mitochondrial Electron Transport, Cytochrome C To Oxygen (GO:0006123)	1.83609	0	Oli	GO_Biological_Process_2023	-2.313	1	L4_it	L4_it 2, Oli 1	1	Mitochondrial Electron Transport, Cytochrome C To Oxygen
Mitochondrial Electron Transport, Cytochrome C To Oxygen (GO:0006123)	1.83609	0	Oli	GO_Biological_Process_2023	2.02992	2	L4_it	L4_it 3, Oli 1	1	Mitochondrial Electron Transport, Cytochrome C To Oxygen
Mitochondrial Electron Transport, Cytochrome C To Oxygen (GO:0006123)	1.83609	0	Oli	GO_Biological_Process_2023	2.03225	0	Oli	Oli 1, Oli 1	1	Mitochondrial Electron Transport, Cytochrome C To Oxygen
Mitochondrial Electron Transport, Cytochrome C To Oxygen (GO:0006123)	1.83609	0	Oli	GO_Biological_Process_2023	2.1895	1	Oli	Oli 2, Oli 1	1	Mitochondrial Electron Transport, Cytochrome C To Oxygen
Mitochondrial Electron Transport, Cytochrome C To Oxygen (GO:0006123)	1.83609	0	Oli	GO_Biological_Process_2023	2.10289	0	Opc	Opc 1, Oli 1	1	Mitochondrial Electron Transport, Cytochrome C To Oxygen
Mitochondrial Electron Transport, Cytochrome C To Oxygen (GO:0006123)	1.83609	0	Oli	GO_Biological_Process_2023	-2.29541	1	Opc	Opc 2, Oli 1	1	Mitochondrial Electron Transport, Cytochrome C To Oxygen
Mitochondrial Electron Transport, Cytochrome C To Oxygen (GO:0006123)	1.83609	0	Oli	GO_Biological_Process_2023	-2.02587	0	Ast	Ast 1, Oli 1	1	Mitochondrial Electron Transport, Cytochrome C To Oxygen
Mitochondrial Electron Transport, Cytochrome C To Oxygen (GO:0006123)	1.83609	0	Oli	GO_Biological_Process_2023	1.99393	2	Ast	Ast 3, Oli 1	1	Mitochondrial Electron Transport, Cytochrome C To Oxygen
Mitochondrial Electron Transport, Cytochrome C To Oxygen (GO:0006123)	1.95643	0	Ex	GO_Biological_Process_2023	-2.0387	1	pvalb	pvalb 2, Ex 1	1	Mitochondrial Electron Transport, Cytochrome C To Oxygen
Mitochondrial Electron Transport, Cytochrome C To Oxygen (GO:0006123)	1.95643	0	Ex	GO_Biological_Process_2023	-1.94015	2	pvalb	pvalb 3, Ex 1	1	Mitochondrial Electron Transport, Cytochrome C To Oxygen
Mitochondrial Electron Transport, Cytochrome C To Oxygen (GO:0006123)	1.95643	0	Ex	GO_Biological_Process_2023	-1.83052	0	Vip	Vip 1, Ex 1	1	Mitochondrial Electron Transport, Cytochrome C To Oxygen
Mitochondrial Electron Transport, Cytochrome C To Oxygen (GO:0006123)	1.95643	0	Ex	GO_Biological_Process_2023	-2.0471	1	Vip	Vip 2, Ex 1	1	Mitochondrial Electron Transport, Cytochrome C To Oxygen
Mitochondrial Electron Transport, Cytochrome C To Oxygen (GO:0006123)	1.95643	0	Ex	GO_Biological_Process_2023	-2.32969	2	Vip	Vip 3, Ex 1	1	Mitochondrial Electron Transport, Cytochrome C To Oxygen
Mitochondrial Electron Transport, Cytochrome C To Oxygen (GO:0006123)	1.95643	0	Ex	GO_Biological_Process_2023	-1.9946	0	L5_it	L5_it 1, Ex 1	1	Mitochondrial Electron Transport, Cytochrome C To Oxygen
Mitochondrial Electron Transport, Cytochrome C To Oxygen (GO:0006123)	1.95643	0	Ex	GO_Biological_Process_2023	2.27523	1	L5_it	L5_it 2, Ex 1	1	Mitochondrial Electron Transport, Cytochrome C To Oxygen
Mitochondrial Electron Transport, Cytochrome C To Oxygen (GO:0006123)	1.95643	0	Ex	GO_Biological_Process_2023	1.87118	2	L5_it	L5_it 3, Ex 1	1	Mitochondrial Electron Transport, Cytochrome C To Oxygen
Mitochondrial Electron Transport, Cytochrome C To Oxygen (GO:0006123)	1.95643	0	Ex	GO_Biological_Process_2023	-1.9299	0	L4_it	L4_it 1, Ex 1	1	Mitochondrial Electron Transport, Cytochrome C To Oxygen
Mitochondrial Electron Transport, Cytochrome C To Oxygen (GO:0006123)	1.95643	0	Ex	GO_Biological_Process_2023	-2.313	1	L4_it	L4_it 2, Ex 1	1	Mitochondrial Electron Transport, Cytochrome C To Oxygen
Mitochondrial Electron Transport, Cytochrome C To Oxygen (GO:0006123)	1.95643	0	Ex	GO_Biological_Process_2023	2.02992	2	L4_it	L4_it 3, Ex 1	1	Mitochondrial Electron Transport, Cytochrome C To Oxygen
Mitochondrial Electron Transport, Cytochrome C To Oxygen (GO:0006123)	1.95643	0	Ex	GO_Biological_Process_2023	2.03225	0	Oli	Oli 1, Ex 1	1	Mitochondrial Electron Transport, Cytochrome C To Oxygen
Mitochondrial Electron Transport, Cytochrome C To Oxygen (GO:0006123)	1.95643	0	Ex	GO_Biological_Process_2023	2.1895	1	Oli	Oli 2, Ex 1	1	Mitochondrial Electron Transport, Cytochrome C To Oxygen
Mitochondrial Electron Transport, Cytochrome C To Oxygen (GO:0006123)	1.95643	0	Ex	GO_Biological_Process_2023	2.10289	0	Opc	Opc 1, Ex 1	1	Mitochondrial Electron Transport, Cytochrome C To Oxygen
Mitochondrial Electron Transport, Cytochrome C To Oxygen (GO:0006123)	1.95643	0	Ex	GO_Biological_Process_2023	-2.29541	1	Opc	Opc 2, Ex 1	1	Mitochondrial Electron Transport, Cytochrome C To Oxygen
Mitochondrial Electron Transport, Cytochrome C To Oxygen (GO:0006123)	1.95643	0	Ex	GO_Biological_Process_2023	-2.02587	0	Ast	Ast 1, Ex 1	1	Mitochondrial Electron Transport, Cytochrome C To Oxygen
Mitochondrial Electron Transport, Cytochrome C To Oxygen (GO:0006123)	1.95643	0	Ex	GO_Biological_Process_2023	1.99393	2	Ast	Ast 3, Ex 1	1	Mitochondrial Electron Transport, Cytochrome C To Oxygen
Mitochondrial Electron Transport, Cytochrome C To Oxygen (GO:0006123)	2.03003	0	Opc	GO_Biological_Process_2023	-2.0387	1	pvalb	pvalb 2, Opc 1	1	Mitochondrial Electron Transport, Cytochrome C To Oxygen
Mitochondrial Electron Transport, Cytochrome C To Oxygen (GO:0006123)	2.03003	0	Opc	GO_Biological_Process_2023	-1.94015	2	pvalb	pvalb 3, Opc 1	1	Mitochondrial Electron Transport, Cytochrome C To Oxygen
Mitochondrial Electron Transport, Cytochrome C To Oxygen (GO:0006123)	2.03003	0	Opc	GO_Biological_Process_2023	-1.83052	0	Vip	Vip 1, Opc 1	1	Mitochondrial Electron Transport, Cytochrome C To Oxygen
Mitochondrial Electron Transport, Cytochrome C To Oxygen (GO:0006123)	2.03003	0	Opc	GO_Biological_Process_2023	-2.0471	1	Vip	Vip 2, Opc 1	1	Mitochondrial Electron Transport, Cytochrome C To Oxygen
Mitochondrial Electron Transport, Cytochrome C To Oxygen (GO:0006123)	2.03003	0	Opc	GO_Biological_Process_2023	-2.32969	2	Vip	Vip 3, Opc 1	1	Mitochondrial Electron Transport, Cytochrome C To Oxygen
Mitochondrial Electron Transport, Cytochrome C To Oxygen (GO:0006123)	2.03003	0	Opc	GO_Biological_Process_2023	-1.9946	0	L5_it	L5_it 1, Opc 1	1	Mitochondrial Electron Transport, Cytochrome C To Oxygen
[truncated: 7,089 more rows]

## Sheet: Table S10
Rosmap-AD									Seattle-AD									Smajic-PD									Kamath-PD
[truncated: 109 more rows]
